# Supplementary material for: TRAF2 and RIPK1 redundantly mediate classical NFκB signaling by TNFR1 and CD95-type death receptors
Source: Cell Death Dis. 2025 Jan 21;16(1):35. doi: 10.1038/s41419-024-07325-x (PMC11751453; doi:10.1038/s41419-024-07325-x)
Supplement: Supplementary file 3 — Supplemental Table 1 [file 41419_2024_7325_MOESM3_ESM.xlsx]

## Sheet: Sheet
Chr	Start	End	Strand	Combined_exon_length	ID	gene	gene_biotype	GeneID	description	HCT116_P1K3CA_mut_a	HCT116_P1K3CA_mut_b	HCT116_P1K3CA_mut_c	HCT116_P1K3CA_mut_R1PK1_KO_a	HCT116_P1K3CA_mut_R1PK1_KO_b	HCT116_P1K3CA_mut_R1PK1_KO_c	HCT116_P1K3CA_mut_R1PK1_KO_TNF_a	HCT116_P1K3CA_mut_R1PK1_KO_TNF_b	HCT116_P1K3CA_mut_R1PK1_KO_TNF_c	HCT116_P1K3CA_mut_TNF_a	HCT116_P1K3CA_mut_TNF_b	HCT116_P1K3CA_mut_TNF_c	HCT116_P1K3CA_mut_TRAF2_KO_a	HCT116_P1K3CA_mut_TRAF2_KO_b	HCT116_P1K3CA_mut_TRAF2_KO_c	HCT116_P1K3CA_mut_TRAF2_KO_R1PK1_KO_a	HCT116_P1K3CA_mut_TRAF2_KO_R1PK1_KO_b	HCT116_P1K3CA_mut_TRAF2_KO_R1PK1_KO_c	HCT116_P1K3CA_mut_TRAF2_KO_R1PK1_KO_TNF_a	HCT116_P1K3CA_mut_TRAF2_KO_R1PK1_KO_TNF_b	HCT116_P1K3CA_mut_TRAF2_KO_R1PK1_KO_TNF_c	HCT116_P1K3CA_mut_TRAF2_KO_TNF_a	HCT116_P1K3CA_mut_TRAF2_KO_TNF_b	HCT116_P1K3CA_mut_TRAF2_KO_TNF_c
NC_000001.11	11874	14409	+	1652	gene-DDX11L1	DDX11L1	transcribed_pseudogene	100287102	DEAD/H-box helicase 11 like 1 %28pseudogene%29	0.648017	0.332229	0.624704	0.673045	0.223044	0.670295	0.515995	0.187464	0.333706	0.380451	0.340925	0.327458	0.453671	0.288601	0.530838	0.421216	0.407912	0.473024	0.44375	0.41325	0.350868	0.358236	0.227354	0.256578
NC_000001.11	14362	29370	-	1769	gene-WASH7P	WASH7P	transcribed_pseudogene	653635	WASP family homolog 7%2C pseudogene	37.7359	30.767	30.8778	49.612	31.0355	41.6265	25.4185	31.8618	36.9064	37.9369	32.2091	33.9438	36.4352	32.9704	43.8945	45.7278	32.1413	44.4193	42.7293	36.9999	42.2138	38.2633	35.0323	43.6686
NC_000001.11	17369	17436	-	68	gene-MIR6859-1	MIR6859-1	miRNA	102466751	microRNA 6859-1	33.735	22.8684	23.849	34.8822	31.1572	58.3518	9.40174	33.0184	48.6425	32.863	28.9887	29.1695	27.5538	22.2025	36.3439	24.3036	22.2972	42.1363	19.1653	18.8242	34.0961	21.7576	26.236	48.3083
NC_000001.11	29926	31295	+	538	gene-MIR1302-2HG	MIR1302-2HG	lncRNA	107985730		0.14213	0.170025	0.137017	0.275557	0	0	0.198054	0.143908	0.146384	0	0	0	0	0	0.148182	0.32335	0	0	0	0.158617	0.179564	0.137501	0	0.196964
NC_000001.11	30366	30503	+	138	gene-MIR1302-2	MIR1302-2	miRNA	100302278	microRNA 1302-2	0	0	0	0	0	0	0	0	0	0	0	0	0	0	0	0	0	0	0	0	0	0	0	0
NC_000001.11	34611	36081	-	1130	gene-FAM138A	FAM138A	lncRNA	645520	family with sequence similarity 138 member A	0	0	0	0	0	0	0	0	0	0	0	0	0	0	0	0	0	0	0	0	0	0	0	0
NC_000001.11	65419	71585	+	2618	gene-OR4F5	OR4F5	protein_coding	79501	olfactory receptor family 4 subfamily F member 5	0	0	0	0	0	0	0	0	0	0	0	0	0	0	0	0	0	0	0	0	0	0	0	0
NC_000001.11	89006	267354	-	4894	gene-LOC100996442	LOC100996442	lncRNA	100996442		0.312489	0.467275	0.361496	0.227191	0.432916	0.433669	0.283038	0.268938	0.482762	0.371001	0.575407	0.663213	0.325421	0.503331	0.521273	0.142184	0.654044	0.656431	0.0665735	0.435923	0.809324	0.408121	0.863379	0.562961
NC_000001.11	126642	129225	-	2584	gene-SEPTIN14P18	SEPTIN14P18	pseudogene	107126284	septin 14 pseudogene 18	0.0591842	0.1416	0.22822	0.172116	0.178245	0.321399	0.206178	0.119849	0.2743	0.189178	0.43592	0.279134	0.07251	0.246011	0.185113	0.100984	0.228188	0.302413	0	0.231174	0.261703	0.0572567	0.218028	0.246053
NC_000001.11	134773	140566	-	5474	gene-LOC729737	LOC729737	lncRNA	729737	uncharacterized LOC729737	7.30575	9.37463	8.68583	6.40501	7.32022	10.873	5.64493	7.86388	9.81195	10.308	11.815	13.6706	6.86278	8.9855	11.5054	11.1229	9.83293	13.5934	7.51436	9.49392	13.0419	7.54082	12.1445	15.564
NC_000001.11	182388	184878	+	1607	gene-DDX11L17	DDX11L17	transcribed_pseudogene	102725121	DEAD/H-box helicase 11 like 17 %28pseudogene%29	1.42749	0.455376	1.10091	1.29153	0.401256	1.49297	0.795667	0.240891	0.6861	0.564928	0.642532	0.785465	0.932749	0.445024	0.74414	0.75777	1.04834	1.18866	0.557548	0.95585	0.480924	0.552401	0.350581	0.527525
NC_000001.11	184878	199860	-	1761	gene-WASH9P	WASH9P	transcribed_pseudogene	102723897		41.9021	32.6209	31.8134	49.7111	32.955	45.2216	25.9575	33.5453	38.9524	40.6075	32.6752	37.2723	37.7711	34.3385	45.4068	49.9364	32.5743	44.769	45.5136	36.1504	45.8616	41.2096	36.7378	44.228
NC_000001.11	187891	187958	-	68	gene-MIR6859-2	MIR6859-2	miRNA	102465909	microRNA 6859-2	17.992	17.4876	16.2607	21.8014	13.5466	31.2114	6.26782	15.9399	25.4794	17.4585	17.9454	14.5847	17.91	10.517	16.4134	10.2331	13.6261	21.7066	10.7805	13.8044	24.1514	15.2303	16.5701	21.8167
NC_000001.11	200442	203983	+	2706	gene-LOC107985721	LOC107985721	lncRNA	107985721		0.0565159	0.067608	0.0544827	0.0547855	0	0.034101	0.11813	0	0.0291037	0	0	0	0.0692409	0	0.0294613	0.0642877	0.0311286	0.128346	0.0301008	0.0630718	0.0357005	0	0	0.0391599
NC_000001.11	258511	259036	-	526	gene-RPL23AP21	RPL23AP21	pseudogene	728481	ribosomal protein L23a pseudogene 21	6.54177	6.60836	5.88599	6.62331	7.18022	7.71901	5.8746	7.21236	7.6359	6.90372	6.24597	6.17065	8.37091	6.79803	5.7594	7.60672	6.56576	6.27262	9.13633	6.32721	6.79545	6.32872	6.96196	4.83498
NC_000001.11	347969	348441	-	473	gene-RPL23AP24	RPL23AP24	pseudogene	728517	ribosomal protein L23a pseudogene 24	0.323323	0.773562	0.311692	0.313424	0.779002	0.975446	0.450541	0.491052	0.666	0.29528	0.595358	0.57184	0.198061	0.671978	0.337092	0.73557	0.356169	0.550695	0.344409	0.36083	0.408481	0.46919	0.397029	0.448062
NC_000001.11	350706	476822	-	6593	gene-LOC112268260	LOC112268260	protein_coding	112268260		0.127579	0.0693718	0.111808	0.0674577	0.139719	0.0979737	0.129292	0.0939451	0.131397	0.116513	0.1139	0.0820508	0.113676	0.168733	0.108827	0.118737	0.178868	0.0921862	0.086481	0.181208	0.117222	0.100983	0.0854518	0.225016
NC_000001.11	439764	440270	+	507	gene-WBP1LP7	WBP1LP7	pseudogene	106479030	WBP1L pseudogene 7	0	0	0	0	0	0	0	0	0	0	0	0	0	0	0	0	0	0	0	0	0	0	0	0
NC_000001.11	450740	451678	-	939	gene-OR4F29	OR4F29	protein_coding	729759	olfactory receptor family 4 subfamily F member 29	0	0	0	0	0	0	0	0	0	0	0	0	0	0	0	0	0	0	0	0	0.102881	0	0	0
NC_000001.11	484833	485210	-	378	gene-SEPTIN14P13	SEPTIN14P13	pseudogene	106481733	septin 14 pseudogene 13	0.202291	0	0.390027	0	0.243696	0.24412	0	0	0.208345	0.184746	0.496656	0.715557	0	0.210215	0.210905	0	0	0.229699	0	0.451514	0.25557	0.195703	0.496811	0.280335
NC_000001.11	490756	495445	-	4370	gene-LOC100132287	LOC100132287	lncRNA	100132287	uncharacterized LOC100132287	3.4121	3.18169	3.28934	2.93446	2.57169	4.15987	2.31637	2.92327	3.5863	4.29869	4.5323	5.88001	3.02272	3.21846	4.57901	4.53815	3.89365	5.2056	2.62811	3.65169	4.95187	3.87653	5.41467	6.64413
NC_000001.11	586287	611297	-	2343	gene-LOC105378947	LOC105378947	protein_coding	105378947		0.0326359	0.0390413	0	0.0632734	0.0786316	0.0787684	0	0.0660883	0.134451	0.0298053	0.160253	0.0769613	0.0399842	0.135658	0.102077	0.111372	0.0719026	0.111173	0.0347643	0.109265	0.123695	0.157865	0.0801513	0.226135
NC_000001.11	627380	629009	-	798	gene-LOC101928626	LOC101928626	lncRNA	101928626	uncharacterized LOC101928626	0	0	0	0	0	0	0	0	0	0	0	0	0	0	0	0	0	0	0	0	0	0	0	0
NC_000001.11	632615	632685	-	71	gene-MIR12136	MIR12136	miRNA	113219467	microRNA 12136	0	0	2.07648	0	0	2.59936	0	1.09046	0	0	1.32208	0	0	0	2.24569	7.35052	2.37279	1.2229	0	2.40384	1.36064	2.08382	0	1.49249
NC_000001.11	674743	675246	+	504	gene-WBP1LP6	WBP1LP6	pseudogene	106481797	WBP1L pseudogene 6	0	0	0	0	0	0	0	0	0	0	0	0	0	0	0	0	0	0	0	0	0	0	0	0
NC_000001.11	683910	720115	-	5780	gene-OR4F16	OR4F16	protein_coding	81399	olfactory receptor family 4 subfamily F member 16	0.0264588	0	0.0127535	0	0.0159372	0.0319298	0.0184348	0.0133949	0.0272507	0.012082	0.0324803	0.0467959	0.0162081	0.041243	0.0275855	0	0.0145733	0.0300437	0	0.014764	0.0501413	0.0383957	0.0162452	0.0366667
NC_000001.11	717621	720202	-	2582	gene-SEPTIN14P14	SEPTIN14P14	pseudogene	107105354	septin 14 pseudogene 14	0.088845	0.14171	0.228397	0.0574165	0.10703	0.178693	0.0412676	0.0299855	0.122005	0.135232	0.218129	0.27935	0.0362831	0.184651	0.0926284	0.0336875	0.163118	0.13451	0.0315464	0.198303	0.22449	0.0859516	0.254563	0.205203
NC_000001.11	725759	778634	-	7117	gene-LOC100288069	LOC100288069	lncRNA	100288069	uncharacterized LOC100288069	3.00836	3.00756	3.273	2.24968	2.44627	3.81193	2.51523	2.33888	3.14266	3.95434	4.2997	5.84008	2.86959	3.21552	5.14156	3.48316	3.81106	5.44113	1.91128	3.74103	5.52459	3.46128	5.75231	6.86393
NC_000001.11	778742	809798	+	5138	gene-LINC01409	LINC01409	lncRNA	105378580		0.133942	0.124624	0.100429	0.0865606	0.0537857	0.071839	0.0829529	0.0301372	0.0306557	0.149508	0.0730775	0.105286	0.145867	0.0927926	0.186194	0.101574	0.0655772	0.101393	0.031706	0.099653	0.206824	0.0431933	0.0182751	0.0618723
NC_000001.11	817371	819834	+	1944	gene-FAM87B	FAM87B	lncRNA	400728	family with sequence similarity 87 member B	0	0	0	0	0	0	0	0	0	0	0	0	0	0	0	0	0	0	0	0	0	0	0	0
NC_000001.11	826206	827522	-	1317	gene-LINC00115	LINC00115	lncRNA	79854	long intergenic non-protein coding RNA 115	0.696729	0.972385	0.783607	1.63221	0.839335	0.56053	0.485435	0.58787	0.896976	0.636299	0.570193	0.821505	1.28041	0.844692	1.6344	0.858584	1.47106	1.18669	1.11325	1.5551	1.17364	0.786378	1.28333	2.2529
NC_000001.11	827591	859446	+	9233	gene-LINC01128	LINC01128	lncRNA	643837	long intergenic non-protein coding RNA 1128	2.31891	3.07125	3.08976	2.20777	2.99308	2.7984	2.58506	2.55755	2.74656	4.13724	5.20529	4.73602	3.03381	3.40807	3.73873	2.48706	3.57627	3.43243	1.83496	4.27004	3.33772	3.32502	6.09168	4.65964
NC_000001.11	860185	868202	+	2454	gene-LOC107984850	LOC107984850	lncRNA	107984850		0	0	0	0	0	0	0	0	0	0	0	0	0	0	0.0324866	0	0	0	0	0	0	0	0	0
NC_000001.11	868071	876802	-	1706	gene-FAM41C	FAM41C	lncRNA	284593	family with sequence similarity 41 member C	0.0448218	0.0536188	0	0.0434494	0	0.10818	0.124916	0.0453825	0.0461633	0.0818685	0	0.0528488	0	0.0931552	0.0467305	0	0.0493751	0.0508946	0	0.0500212	0.056627	0.0867241	0.0550394	0.0621141
NC_000001.11	873291	874514	+	1224	gene-TUBB8P11	TUBB8P11	pseudogene	388579	tubulin beta 8 class VIII pseudogene 11	0	0.0747334	0.120449	0.0605594	0.075259	0.0753899	0	0.0632537	0.128684	0	0.0766896	0.0736602	0	0	0	0.0710631	0.0688186	0	0.133093	0.0697191	0.0789262	0	0.0767134	0.0865741
NC_000001.11	905115	914782	+	3858	gene-LOC284600	LOC284600	lncRNA	284600		0.297302	0.308232	0.45857	0.230559	0.38203	0.59796	0.331425	0.341157	0.265373	0.307718	0.3163	0.327175	0.509938	0.803265	0.909221	0.473459	1.06985	1.19279	0.31669	1.48199	1.3021	0.556064	0.87618	0.796535
NC_000001.11	916818	919692	-	1506	gene-LINC02593	LINC02593	lncRNA	100130417	long intergenic non-protein coding RNA 2593	0.863162	0.546655	1.46843	1.72269	0.611667	1.71565	0.424514	0.77114	0.470645	0.231852	0.249317	0.239469	0.746478	1.05526	1.05873	0.924103	1.34237	1.15307	0.432684	2.09657	1.86027	0.442086	1.05993	0.633267
NC_000001.11	920243	925604	-	2736	gene-LOC107985728	LOC107985728	lncRNA	107985728	collagen alpha-1%28III%29 chain-like	0.475117	0.869267	1.02382	0.812771	0.740707	0.809449	0.545227	0.254679	0.201492	0.280765	0.205851	0.230673	0.650576	0.377558	0.845008	0.349705	0.954405	0.825103	0.0893122	1.37237	0.953345	0.297417	0.41183	0.735879
NC_000001.11	923923	944574	+	3586	gene-SAMD11	SAMD11	protein_coding	148398	sterile alpha motif domain containing 11	2.4522	2.29577	3.00123	2.52181	3.69906	3.83416	1.66396	2.93627	2.28401	1.4216	1.38734	1.6091	0.888238	1.90566	2.0453	1.28556	2.88923	2.15492	1.2947	3.2364	2.39763	1.11397	1.51869	1.59571
NC_000001.11	944203	959256	-	2757	gene-NOC2L	NOC2L	protein_coding	26155	NOC2 like nucleolar associated transcriptional repressor	207.515	206.537	229.567	274.345	216.443	216.117	248.237	224.236	207.47	259.35	247.319	283.725	301.879	186.736	251.716	245.327	216.558	236.607	240.724	214.346	220.858	343.691	200.532	238.531
NC_000001.11	960103	965719	+	3277	gene-KLHL17	KLHL17	protein_coding	339451	kelch like family member 17	21.2341	19.8188	18.8055	23.4792	25.3272	28.3562	19.7369	19.7277	21.1486	24.4855	22.887	20.7173	23.8996	18.7196	26.9552	21.4998	25.1648	26.3367	18.6171	25.9107	28.8019	27.2696	22.0058	26.0632
NC_000001.11	965820	975865	+	4005	gene-PLEKHN1	PLEKHN1	protein_coding	84069	pleckstrin homology domain containing N1	4.48677	3.63154	4.38057	6.40379	5.01411	4.74634	4.2568	5.58679	4.36542	4.8997	5.81255	5.92063	4.18708	3.11497	5.37453	5.1472	4.79534	6.13529	4.39296	4.15495	6.77807	6.52021	4.40766	6.24423
NC_000001.11	975198	982093	-	3615	gene-PERM1	PERM1	protein_coding	84808	PPARGC1 and ESRR induced regulator%2C muscle 1	0.0634572	0.0253039	0.0407829	0.266562	0.0254819	0.0255262	0.0884257	0	0.0217855	0	0.0259663	0	0.0518301	0	0.0882126	0.0481224	0.116506	0.0480367	0.157723	0.0236061	0.0801707	0.0204635	0	0.0586261
NC_000001.11	998962	1001052	-	1920	gene-HES4	HES4	protein_coding	57801	hes family bHLH transcription factor 4	32.4582	30.6341	36.8575	40.7686	39.2457	42.0534	41.0673	48.3084	45.1198	80.2725	42.3873	51.2786	43.6211	42.1311	55.0166	58.0328	45.9338	58.5625	79.5437	52.8462	51.8752	67.1175	40.1998	42.8834
NC_000001.11	1008060	1008290	-	231	gene-RPL39P12	RPL39P12	pseudogene	100270829	ribosomal protein L39 pseudogene 12	0	0	0	0	0	0	0	0	0	0	0	0	0	0	0	0	0	0	0	0	0	0	0	0.45873
NC_000001.11	1013497	1014540	+	637	gene-ISG15	ISG15	protein_coding	9636	ISG15 ubiquitin like modifier	335.514	339.185	426.436	361.896	283.726	291.463	242.044	360.373	301.542	503.637	407.597	408.339	533.566	1711.1	1501.83	1651.69	1937.25	2023.99	2171.6	2282.51	1918.62	946.703	1673.64	1389.21
NC_000001.11	1020102	1056119	+	8127	gene-AGRN	AGRN	protein_coding	375790	agrin	21.8851	23.5015	21.4605	19.2449	23.4628	29.6463	16.769	18.0624	18.8383	22.771	28.0207	26.5144	17.2334	19.7211	26.8683	14.2239	25.01	25.94	9.93228	26.6603	26.1989	17.8135	28.4915	25.7647
NC_000001.11	1059734	1066453	+	974	gene-LOC100288175	LOC100288175	lncRNA	100288175	uncharacterized LOC100288175	29.2047	19.5344	21.8723	28.3105	24.0223	25.1062	22.9734	23.6878	27.5722	44.8829	35.3692	49.7084	24.1421	36.549	36.096	28.3984	36.755	38.6885	30.8584	37.6741	39.0787	30.4561	46.8522	51.1338
NC_000001.11	1065635	1069337	-	1405	gene-LOC105378948	LOC105378948	lncRNA	105378948	uncharacterized LOC105378948	1.74157	0.585952	1.04932	1.47722	1.63909	1.44491	0.682546	1.37762	1.06501	1.14319	1.13577	0.641709	2.06703	2.14913	1.75899	2.10488	3.41732	3.0281	2.08705	5.22343	3.91923	1.5269	2.07175	1.88553
NC_000001.11	1070967	1074306	-	1900	gene-RNF223	RNF223	protein_coding	401934	ring finger protein 223	5.47335	7.79933	4.61689	5.50084	7.85418	8.30495	6.56142	9.16845	9.90649	10.2178	10.3749	11.8157	4.09247	5.68776	7.55263	7.00427	7.13772	8.17995	5.8303	6.37776	7.83014	6.57994	8.45075	8.81196
NC_000001.11	1081823	1116089	-	2432	gene-C1orf159	C1orf159	protein_coding	54991	chromosome 1 open reading frame 159	11.0046	6.20607	8.9719	12.344	8.29507	10.0169	9.1569	7.86322	7.99851	12.6631	9.80365	11.8261	15.4469	10.2594	17.1114	16.452	13.2308	18.2792	16.947	16.2812	16.8424	18.1289	12.9726	15.3808
NC_000001.11	1137017	1144056	+	1620	gene-LINC01342	LINC01342	lncRNA	254099	long intergenic non-protein coding RNA 1342	0	0	0	0	0	0	0	0	0	0	0	0	0	0	0	0	0	0	0	0	0	0	0	0
NC_000001.11	1167104	1167198	+	95	gene-MIR200B	MIR200B	miRNA	406984	microRNA 200b	0	0	0	0	0	0.971339	0	0	0	0	1.97617	1.89811	0	0	0	0	0	0.913961	0	0	0	0	0	1.11544
NC_000001.11	1167863	1167952	+	90	gene-MIR200A	MIR200A	miRNA	406983	microRNA 200a	0.849622	0	0	0	1.02352	0	0	3.441	0	0	0	1.00178	0	0	1.7716	0	2.8078	0	3.62012	2.84454	0	0.821952	0	1.17741
NC_000001.11	1169005	1169087	+	83	gene-MIR429	MIR429	miRNA	554210	microRNA 429	0	1.10209	0	2.67921	0	0	8.9864	1.8656	0	0.841371	1.13094	0	2.25742	0.957367	0.960508	0	5.07433	5.2305	1.96272	1.02815	2.32785	1.78255	1.13129	0
NC_000001.11	1173055	1179648	-	4176	gene-TTLL10-AS1	TTLL10-AS1	misc_RNA	100506376		0	0	0	0	0	0	0	0	0	0	0	0	0	0	0	0	0	0	0	0	0	0	0	0
NC_000001.11	1173709	1197936	+	4296	gene-TTLL10	TTLL10	protein_coding	254173	tubulin tyrosine ligase like 10	0.0355987	0.0212928	0	0.0172544	0.0643275	0.0644394	0	0.126154	0	0.162555	0.0655503	0.020987	0.021807	0	0.0371146	0.040494	0.039215	0	0	0.0198641	0.0224873	0.051659	0.0437138	0.123332
NC_000001.11	1203508	1207901	-	2457	gene-TNFRSF18	TNFRSF18	protein_coding	8784	TNF receptor superfamily member 18	29.5967	34.3259	39.6327	40.4262	38.6539	36.6931	27.0611	43.6427	33.9763	48.4318	46.2272	39.484	33.706	35.0251	36.0161	45.6324	42.1684	41.2398	53.8377	44.2137	37.6278	43.2052	42.955	34.7184
NC_000001.11	1211326	1216812	-	3671	gene-TNFRSF4	TNFRSF4	protein_coding	7293	TNF receptor superfamily member 4	0.0208297	0.0498358	0	0.020192	0.0250932	0.0251368	0.0290256	0	0	0.152185	0.0511403	0.0491202	0	0	0	0	0.114729	0.0709558	0.110941	0.0697381	0	0	0.0767343	0.0288659
NC_000001.11	1216908	1232005	-	4008	gene-SDF4	SDF4	protein_coding	51150	stromal cell derived factor 4	75.8364	74.2881	81.2925	75.0864	80.4185	78.9698	74.2787	80.4939	78.4598	78.7373	81.5022	80.1498	86.6708	78.5296	84.8341	85.7008	102.686	87.9311	89.9069	104.648	85.4218	87.8738	74.5227	75.6942
NC_000001.11	1232237	1235041	+	2805	gene-B3GALT6	B3GALT6	protein_coding	126792	beta-1%2C3-galactosyltransferase 6	18.1828	21.2623	25.6229	27.7208	25.8453	22.3702	23.02	24.869	18.5305	23.6265	29.6161	21.3427	14.996	13.626	21.0887	21.9236	22.1921	19.7178	20.443	21.5394	17.7713	16.1929	19.5494	14.0156
NC_000001.11	1242448	1247218	-	1309	gene-C1QTNF12	C1QTNF12	protein_coding	388581	C1q and TNF related 12	1.98613	1.81689	1.63311	3.17111	2.18153	1.76236	1.87221	2.3067	1.08295	2.02726	1.5059	1.30866	2.43332	1.39619	1.46167	5.78103	2.50964	1.26027	4.16909	2.86844	1.10702	3.33428	1.36291	2.83333
NC_000001.11	1253912	1273854	-	4337	gene-UBE2J2	UBE2J2	protein_coding	118424	ubiquitin conjugating enzyme E2 J2	21.1573	22.2304	22.5547	27.534	24.0434	19.5959	24.3964	22.618	21.2094	27.4376	27.8336	24.5305	26.0506	22.3342	23.3082	23.064	26.1422	22.2221	24.9974	22.7065	21.4283	24.6643	22.7328	20.2795
NC_000001.11	1274002	1279447	+	1671	gene-LINC01786	LINC01786	lncRNA	101928895		3.11172	1.91597	2.11749	0.754112	1.59868	2.26413	0.446362	0.92666	1.79095	1.04479	1.1235	1.24098	1.45766	1.37904	2.19463	0.728747	2.7221	2.28627	0.633684	3.01307	2.71721	0.619784	1.96673	1.2683
NC_000001.11	1280436	1292025	+	3050	gene-SCNN1D	SCNN1D	protein_coding	6339	sodium channel epithelial 1 subunit delta	6.59362	4.55869	4.78544	4.47179	3.44306	5.86944	2.79483	3.50305	2.63376	2.44991	2.86221	2.60134	1.68937	3.1003	3.6071	3.42221	4.19789	4.15627	2.93764	5.79167	5.32123	1.91609	3.26331	3.85649
NC_000001.11	1292384	1307930	-	6632	gene-ACAP3	ACAP3	protein_coding	116983	ArfGAP with coiled-coil%2C ankyrin repeat and PH domains 3	7.86336	8.99289	7.73608	9.7909	9.57005	10.8807	7.93685	8.86062	9.02495	8.02373	8.15259	8.03447	8.30603	6.82946	9.94123	8.87911	9.61476	10.5522	7.57786	10.6799	9.19152	7.47342	7.9286	9.10751
NC_000001.11	1296110	1296170	-	61	gene-MIR6726	MIR6726	miRNA	102465434	microRNA 6726	1.25354	0	1.20844	1.21516	0	3.02548	0	0	0	0	0	2.95607	0	0	0	0	0	0	0	0	0	0	0	0
NC_000001.11	1304729	1304812	-	84	gene-SNORD167	SNORD167	snoRNA	109623456	small nucleolar RNA%2C C/D box 167	1.82062	2.17794	0	1.76487	3.28989	2.19708	0	0	0	1.66271	4.46991	2.14667	1.11527	0	1.89815	2.07098	0	1.03365	0	2.03181	1.15007	0	1.11782	5.04603
NC_000001.11	1308563	1311677	+	1412	gene-PUSL1	PUSL1	protein_coding	126789	pseudouridine synthase like 1	40.3992	39.8416	35.5002	60.6332	49.5161	35.1595	48.7488	54.5576	43.9508	57.2222	43.0118	48.0173	52.083	30.5578	37.8285	47.5563	32.9896	36.8335	65.3006	26.592	31.2668	63.1308	31.8532	30.4692
NC_000001.11	1311597	1324660	-	2590	gene-INTS11	INTS11	protein_coding	54973	integrator complex subunit 11	82.6364	82.1497	82.5666	96.7342	91.4056	79.8073	75.6568	87.2871	73.5853	86.6856	83.5752	86.7138	81.1316	81.6704	90.4647	99.2056	91.1938	104.661	94.2839	91.5305	101.678	101.395	78.8882	84.8551
NC_000001.11	1312502	1312566	-	65	gene-MIR6727	MIR6727	miRNA	102465435	microRNA 6727	3.5292	1.40729	3.40223	9.12304	2.83437	5.6786	1.63928	2.38223	2.42322	2.14873	2.88825	2.77416	1.44128	2.44497	4.90598	2.67634	2.59181	5.34315	10.025	1.31286	2.97248	2.27618	2.88915	9.78154
NC_000001.11	1324757	1328896	+	3041	gene-CPTP	CPTP	protein_coding	80772	ceramide-1-phosphate transfer protein	10.4855	15.1604	15.3199	16.5263	16.1758	16.6894	13.3147	18.229	12.7157	12.0332	15.9585	11.711	11.953	15.469	13.2914	15.0737	18.1985	17.588	16.9548	17.707	13.2471	12.6739	13.2463	10.1402
NC_000001.11	1331280	1335320	+	3607	gene-TAS1R3	TAS1R3	protein_coding	83756	taste 1 receptor member 3	0.0847973	0.02536	0	0.0616507	0.0766152	0.0255828	0.0590812	0	0	0	0	0	0.0519451	0.0660893	0.0884083	0.0482291	0.0700587	0.0481432	0.0451637	0.047317	0.0267828	0	0.13016	0.0587561
NC_000001.11	1335278	1349418	-	3343	gene-DVL1	DVL1	protein_coding	1855	dishevelled segment polarity protein 1	102.931	160.948	108.423	89.779	165.221	132.716	96.226	159.569	131.831	118.778	156.007	136.144	112.487	126.24	124.913	108.395	120.442	134.85	109.814	126.485	137.987	137.285	146.758	145.906
NC_000001.11	1339650	1339708	-	59	gene-MIR6808	MIR6808	miRNA	102466740	microRNA 6808	2.59207	3.1008	1.24941	1.25635	3.12261	3.12804	0	2.62449	2.66965	0	0	0	3.17569	0	0	0	0	2.94326	0	2.89275	0	0	3.18296	3.59209
NC_000001.11	1352689	1363541	-	4842	gene-MXRA8	MXRA8	protein_coding	54587	matrix remodeling associated 8	0.0157922	0	0.0456723	0.0306174	0	0.057173	0.044012	0.0159898	0.0162649	0.0865351	0.0387724	0.0186204	0.038696	0.0328217	0.0658589	0.0179639	0.034793	0.0179319	0.0168221	0	0	0	0.0193922	0.0437698
NC_000001.11	1373730	1375516	-	1484	gene-AURKAIP1	AURKAIP1	protein_coding	54998	aurora kinase A interacting protein 1	126.962	102.199	150.709	239.007	120.05	125.296	129.817	132.776	117.336	151.338	103.609	127.281	167.796	104.253	132.369	190.608	136.454	141.414	219.275	134.387	128.894	169.436	91.8092	99.7543
NC_000001.11	1385711	1399336	-	5811	gene-CCNL2	CCNL2	protein_coding	81669	cyclin L2	37.3316	32.9311	30.5846	30.8566	42.6899	48.4968	27.413	32.3226	34.5864	33.9976	37.1369	35.5458	37.1443	31.7654	44.6559	28.6345	43.2114	50.2639	21.9226	49.7537	55.1771	39.8331	44.0482	45.3518
NC_000001.11	1399530	1402046	+	1748	gene-MRPL20-AS1	MRPL20-AS1	lncRNA	148413	MRPL20 antisense RNA 1	17.8041	17.1121	20.8325	35.4086	20.0254	15.6259	24.3219	16.7424	11.1284	16.5795	20.9431	14.0811	18.2757	13.4103	18.836	21.0984	24.2871	19.6203	15.3306	22.0175	17.3536	16.4202	15.7391	11.5181
NC_000001.11	1401909	1407293	-	1045	gene-MRPL20	MRPL20	protein_coding	55052	mitochondrial ribosomal protein L20	96.0032	88.1474	108.492	149.81	92.3814	91.6591	109.612	106.169	84.1053	125.5	106.444	103.188	148.1	85.3165	99.7862	117.196	96.728	103.942	133.364	93.4207	87.4535	133.156	78.7119	85.9902
NC_000001.11	1408201	1410684	+	2302	gene-MRPL20-DT	MRPL20-DT	lncRNA	116435301	MRPL20 divergent transcript	2.05947	1.47025	2.91402	4.12162	2.92117	3.04651	3.42525	1.58074	1.57372	1.94151	1.7534	1.21415	3.05223	1.07007	2.52811	1.73811	2.48823	2.7534	1.34457	2.81735	2.14026	1.73531	1.59079	1.10478
NC_000001.11	1412295	1416247	-	3854	gene-LOC107984868	LOC107984868	lncRNA	107984868		0	0	0	0	0	0.0478865	0	0	0	0	0	0.0467878	0	0	0	0	0	0	0.0211346	0	0	0	0	0
NC_000001.11	1418420	1422471	-	3340	gene-ANKRD65	ANKRD65	protein_coding	441869	ankyrin repeat domain 65	0.068682	0.0273873	0	0.0887721	0.11032	0.110512	0	0	0.0235792	0	0.0281042	0.026994	0	0	0.0716067	0	0.0504395	0	0	0	0	0	0	0
NC_000001.11	1420245	1423287	+	1139	gene-LOC105378585	LOC105378585	lncRNA	105378585		0	0	0.129438	0.325394	0.0808753	0	0	0	0.138287	0.0613115	0	0	0	0.139528	0	0.0763663	0	0	0.0715125	0	0	0	0	0.0930348
NC_000001.11	1425871	1430255	+	3217	gene-TMEM88B	TMEM88B	protein_coding	643965	transmembrane protein 88B	0.190155	0.142172	0.0458284	0.0460831	0	0	0	0	0.0734422	0.0217077	0	0.0560523	0	0	0	0	0	0.0269898	0	0.0265266	0	0	0	0
NC_000001.11	1430157	1434573	-	1194	gene-LINC01770	LINC01770	lncRNA	102724312	long intergenic non-protein coding RNA 1770	3.97059	2.98783	4.87729	6.14602	2.54595	3.63235	3.83734	3.37183	2.7043	2.281	1.65095	2.26533	1.49077	0.598955	1.20184	0.437091	1.76369	1.09078	0.341092	1.07206	0.809093	1.11521	0.707768	0.532496
NC_000001.11	1433233	1435626	+	1463	gene-LOC107985729	LOC107985729	protein_coding	107985729		0.1568	0.187574	0.201545	0	0	0.063074	0.0728319	0.158761	0.161493	0.1432	0	0	0	0	0	0	0	0	0	0	0	0	0	0
NC_000001.11	1435690	1442882	+	4492	gene-VWA1	VWA1	protein_coding	64856	von Willebrand factor A domain containing 1	15.763	14.4989	19.9713	21.815	15.3187	16.8244	18.0277	13.9264	12.7459	9.96515	11.1797	10.8385	6.29837	9.07473	9.74343	6.62234	9.13222	7.09377	5.38545	9.46069	7.84975	4.57819	6.81445	5.14264
NC_000001.11	1449689	1470163	+	3864	gene-ATAD3C	ATAD3C	protein_coding	219293	ATPase family AAA domain containing 3C	1.4842	1.96488	2.23206	1.72651	2.19326	1.76721	1.98546	1.86343	1.87511	2.2049	2.18637	2.24	2.27904	1.54234	1.62993	1.73332	1.65677	2.49423	2.02367	1.50178	1.7251	2.73771	1.50663	1.94711
NC_000001.11	1471732	1509466	+	6268	gene-ATAD3B	ATAD3B	protein_coding	83858	ATPase family AAA domain containing 3B	12.907	12.8717	16.3707	19.6665	16.8421	16.6653	17.3225	19.6644	18.1432	21.1239	25.4738	26.1361	20.7454	11.1814	18.7731	16.9855	14.2854	18.7837	16.0618	12.2667	17.5086	26.4722	17.3923	19.9321
NC_000001.11	1512143	1534686	+	2884	gene-ATAD3A	ATAD3A	protein_coding	55210	ATPase family AAA domain containing 3A	47.4598	39.0761	56.002	71.9144	50.2427	49.1463	66.3185	54.7917	56.3898	72.5458	52.9879	74.4978	79.5851	36.755	60.3445	64.0898	51.1712	56.9007	67.7266	43.8813	53.8298	93.8547	42.1952	58.7887
NC_000001.11	1534778	1540624	-	1381	gene-TMEM240	TMEM240	protein_coding	339453	transmembrane protein 240	0.38759	0.132475	0.373646	0.483072	0.400219	0.735011	0.617251	0.392438	0.912435	0.657378	0.407826	0.326431	0.474859	0.287695	0.346367	0.629842	0.365969	0.502976	0.707772	0.432551	0.139907	0.267834	0.543938	0.153464
NC_000001.11	1541673	1574863	-	1284	gene-SSU72	SSU72	protein_coding	29101	SSU72 homolog%2C RNA polymerase II CTD phosphatase	214.51	180.739	208.113	237.615	192.628	198.281	214.019	204.108	189.649	217.551	197.678	191.274	233.478	176.622	182.231	234.727	213.865	199.146	274.871	213.872	192.158	224.404	177.118	167.45
NC_000001.11	1598012	1600135	-	2124	gene-FNDC10	FNDC10	protein_coding	643988	fibronectin type III domain containing 10	17.8565	15.4609	19.4005	24.0801	16.6973	13.9893	13.6954	12.6486	9.15837	8.12098	7.24781	5.47583	9.6153	11.2608	10.9975	13.2683	16.7754	13.3673	12.0799	17.7583	10.5065	6.40844	7.69215	4.49011
NC_000001.11	1599433	1607210	+	572	gene-LOC105378586	LOC105378586	lncRNA	105378586	uncharacterized LOC105378586	1.06945	1.91903	0.773235	0.129589	0.966262	0.645295	1.11769	0.270708	0.413048	0.732522	0.820525	0.315245	0.327563	0.694593	0.139374	0.760325	1.61988	1.21435	0	1.49189	0	0.258656	0.82078	0.555769
NC_000001.11	1613730	1630605	+	9687	gene-MIB2	MIB2	protein_coding	142678	MIB E3 ubiquitin protein ligase 2	11.9984	12.748	11.9853	17.041	15.1103	14.365	13.6395	16.2246	13.5851	14.3532	13.4111	12.2671	13.3266	11.4184	13.2088	17.3567	14.652	17.7292	19.2133	15.3283	13.8022	15.3114	12.0582	10.9828
NC_000001.11	1631681	1635638	+	2764	gene-MMP23B	MMP23B	protein_coding	8510	matrix metallopeptidase 23B	0.359645	0.463325	0.480055	0.750902	0.466584	0.834635	0.424053	0.616243	0.911775	0.757965	0.815063	0.750247	0.33894	0.459979	0.490332	0.566448	0.304754	0.691092	0.67779	0.617483	0.699028	0.240876	0.543544	0.268367
NC_000001.11	1635225	1659619	-	4363	gene-CDK11B	CDK11B	protein_coding	984	cyclin dependent kinase 11B	24.5189	17.129	26.5597	33.3332	19.7831	22.6939	31.0647	19.9279	21.4079	28.7946	24.3115	29.7985	39.9811	21.3451	31.3005	34.5493	33.3036	34.0101	29.6463	32.468	30.9988	42.2016	28.0422	34.0512
NC_000001.11	1659798	1692795	-	6908	gene-SLC35E2B	SLC35E2B	protein_coding	728661	solute carrier family 35 member E2B	13.5155	13.1225	15.697	12.0716	14.1349	15.9896	13.5736	9.39201	9.95262	11.3525	13.3301	13.5475	13.5073	15.3678	17.5532	9.25466	20.4244	18.0993	5.813	22.8288	16.8375	12.0045	18.0237	13.7597
NC_000001.11	1673283	1674435	+	535	gene-LOC100288379	LOC100288379	pseudogene	100288379	ribosomal protein S7 pseudogene	0	0	0	0	0	0	0	0	0	0	0	0	0	0	0	0	0	0	0	0	0	0	0	0
NC_000001.11	1699939	1701808	+	906	gene-MMP23A	MMP23A	transcribed_pseudogene	8511	matrix metallopeptidase 23A %28pseudogene%29	0.675196	1.21157	0.813632	0.981785	0.610046	1.12036	0.823257	1.02546	1.39081	1.00203	1.03607	1.09466	0.620417	0.526235	0.879936	1.15207	0.27892	1.15002	0.719229	1.13028	0.85303	0.653207	1.14003	0.467844
NC_000001.11	1702379	1724357	-	3050	gene-CDK11A	CDK11A	protein_coding	728642	cyclin dependent kinase 11A	23.717	16.2553	24.8939	30.4276	16.9737	23.75	26.2016	17.3376	19.9598	26.056	22.9592	27.8757	33.1423	19.8002	30.9479	34.4788	33.086	31.8837	27.4002	31.2806	30.4704	33.5922	25.0598	31.2688
NC_000001.11	1724838	1746070	-	7368	gene-SLC35E2A	SLC35E2A	protein_coding	9906	solute carrier family 35 member E2A	5.00225	4.49423	6.1029	5.64386	5.00092	5.83621	5.84248	3.68829	3.5059	4.38831	4.57365	4.45416	5.54367	5.51096	6.61105	4.74572	8.76865	7.11768	3.09538	8.54752	6.89666	4.23694	6.7033	4.96179
NC_000001.11	1735819	1737291	+	538	gene-LOC100129381	LOC100129381	pseudogene	100129381	ribosomal protein S7 pseudogene	0	0	0	0	0	0	0	0	0	0	0	0	0	0	0	0	0	0	0	0	0	0	0	0
NC_000001.11	1745725	1751773	+	2032	gene-LOC112268218	LOC112268218	lncRNA	112268218		0.0752618	0.0900331	0.0362771	0	0	0.090824	0	0	0.0387572	0.103101	0	0.0887403	0	0.0782101	0.0392334	0	0.0829074	0.170918	0.08017	0	0	0	0	0
NC_000001.11	1751232	1780509	-	5092	gene-NADK	NADK	protein_coding	65220	NAD kinase	26.7301	24.1079	25.8408	33.4231	29.7046	25.3346	34.6318	26.2738	25.2101	30.6106	28.8683	30.738	39.4087	24.859	32.2521	31.2941	34.5736	35.8764	27.4015	32.6128	32.7078	40.8087	30.039	27.2825
NC_000001.11	1785286	1891087	-	3463	gene-GNB1	GNB1	protein_coding	2782	G protein subunit beta 1	262.122	288.817	279.938	232.349	284.464	266.44	263.936	252.277	257.186	275.342	324.621	292.246	340.889	308.3	321.03	263.104	314.436	302.325	215.004	313.844	294.001	335.465	351.837	319.155
NC_000001.11	1891180	1892726	+	1031	gene-LOC105378949	LOC105378949	lncRNA	105378949	collagen alpha-2%28VIII%29 chain	0.519168	0.354893	0.214496	0.575168	0.268042	0.805524	0.310048	0.300378	0.22916	0.270936	0.0910456	0.174898	0.726929	0.385361	1.2372	1.43422	0.408506	0.842156	1.42207	0.496622	0.562206	2.00904	0.819666	0.513902
NC_000001.11	1913751	1917296	+	2245	gene-CALML6	CALML6	protein_coding	163688	calmodulin like 6	1.49866	0.162982	0.459693	1.41976	0.615481	1.1509	0.379699	0.586273	0.49112	0.839872	0.585369	1.00401	0.709403	0.318554	0.923286	1.43354	1.0881	1.04424	0.761919	1.59649	1.20488	0.428367	0.878326	0.849621
NC_000001.11	1917591	1919279	-	935	gene-TMEM52	TMEM52	protein_coding	339456	transmembrane protein 52	31.8131	33.8501	34.5318	40.0353	30.2459	31.2854	28.946	35.9373	29.9015	34.058	29.6161	31.1462	38.375	24.7308	29.5015	39.0718	28.0179	30.9231	51.2237	25.6465	30.4799	41.9327	22.3947	22.6667
NC_000001.11	1921957	2003837	-	7400	gene-CFAP74	CFAP74	protein_coding	85452	cilia and flagella associated protein 74	1.14699	1.00127	1.33484	1.30219	0.970963	1.60862	0.806347	0.71145	1.06425	0.585094	0.596189	0.633558	0.683633	0.751662	0.991141	0.540694	1.12691	1.50186	0.462299	1.1186	1.17493	0.229924	0.74864	0.486874
NC_000001.11	1955857	1958986	+	2799	gene-LOC107984872	LOC107984872	lncRNA	107984872		0	0	0.0263362	0.0529652	0	0	0.0761365	0	0	0	0	0	0	0	0	0	0	0	0	0	0	0	0	0
NC_000001.11	2013211	2018138	-	4748	gene-LOC105378589	LOC105378589	lncRNA	105378589		0.112734	0	0.0776275	0.0624471	0	0.0971748	0.067325	0.0815317	0.0331738	0.0294161	0	0.0379781	0.177579	0.0836788	0.167907	0.0915977	0.0709637	0.0914346	0.0857758	0.197704	0.0203466	0.077902	0.0593285	0.0446363
NC_000001.11	2019345	2030758	+	5126	gene-GABRD	GABRD	protein_coding	2563	gamma-aminobutyric acid type A receptor subunit delta	9.80065	10.7606	8.70027	8.34373	10.7464	10.8731	7.50403	10.7238	10.8929	7.23405	6.57406	7.42247	13.2501	15.5171	13.173	13.2016	12.7025	12.5514	15.5405	12.3193	13.3243	12.0358	11.0273	10.2948
NC_000001.11	2034986	2047447	-	2225	gene-LOC105378590	LOC105378590	lncRNA	105378590		0.0343667	0	0	0	0	0	0	0	0	0	0	0	0	0.035713	0	0	0	0	0	0	0	0	0	0
NC_000001.11	2049201	2050070	-	540	gene-LOC105378591	LOC105378591	lncRNA	105378591	uncharacterized LOC105378591	0.424811	0	0.136509	0.549072	0.341174	0	0.394641	0	0.145842	0	0	0	0	0	0.590535	0	0.623955	1.28631	0	0.15803	0	0	0.347768	0
NC_000001.11	2050411	2185395	+	7171	gene-PRKCZ	PRKCZ	protein_coding	5590	protein kinase C zeta	21.6783	20.3842	20.4975	18.2754	19.7953	20.3831	16.1219	20.2436	20.2295	15.6982	18.483	16.2316	16.7744	19.2808	17.5987	19.4558	18.2893	15.7525	17.4582	19.1236	16.5702	16.1548	17.2448	16.9641
NC_000001.11	2181794	2183875	-	1253	gene-PRKCZ-AS1	PRKCZ-AS1	lncRNA	100506504	PRKCZ antisense RNA 1	0.976421	0.58403	0.882463	1.65642	0.588137	0.368225	0.680307	1.11221	0.125706	0.835999	0.374573	0.719554	0.373835	0.126834	0.063625	0.347092	0.201677	0.623652	0.325031	0.61295	0.693895	0.354233	0.449628	0.169141
NC_000001.11	2184457	2212720	-	7838	gene-FAAP20	FAAP20	protein_coding	199990	FA core complex associated protein 20	19.7067	15.7436	19.0636	24.3615	16.5242	17.1769	17.7543	18.1752	15.5037	21.6237	16.6467	17.5075	16.2911	16.6972	16.752	23.704	19.5485	18.5107	28.2351	19.6302	18.1305	17.2906	14.7471	12.5597
NC_000001.11	2189798	2192458	+	2661	gene-LOC112268219	LOC112268219	lncRNA	112268219	uncharacterized LOC112268219	0.316094	0.24063	0.110808	0.27856	0.380792	0.208066	0.16017	0.349143	0.207171	0.209948	0.352755	0.033882	0.140824	0.0298615	0.359514	0.359561	0.12662	0.195775	0.122439	0.256554	0.363043	0.139	0.0705729	0.159288
NC_000001.11	2207013	2208854	+	1031	gene-LOC105378593	LOC105378593	lncRNA	105378593		0.148334	0.0887232	0.214496	0.934648	0.178694	0.626519	0.620095	0.150189	0.458319	0.135468	0.546274	0.524695	0.0908661	0.308289	0.231975	0.928024	1.30722	0.421078	0.474022	0.496622	0.0937009	0.143503	0.546444	0.308341
NC_000001.11	2228319	2310213	+	11061	gene-SKI	SKI	protein_coding	6497	SKI proto-oncogene	9.49171	11.7019	12.3891	8.97324	11.7176	11.7714	12.3498	9.37945	9.68323	8.20757	12.8824	12.3327	10.6125	12.2917	12.0293	6.91226	14.5073	10.7071	3.84399	13.2159	9.79943	9.49693	14.5247	10.6915
NC_000001.11	2321253	2391554	-	6202	gene-MORN1	MORN1	protein_coding	79906	MORN repeat containing 1	2.36721	1.5929	2.17508	2.12741	1.42587	1.7408	1.51188	1.27331	1.49839	1.30615	1.36216	1.03215	1.48032	1.43497	1.47824	1.47259	2.70277	2.15596	1.56286	2.57302	2.11841	1.34783	1.4837	1.24727
NC_000001.11	2350414	2352661	-	2248	gene-LOC100129534	LOC100129534	transcribed_pseudogene	100129534	small nuclear ribonucleoprotein polypeptide N pseudogene	1.5647	0.773132	1.5084	1.18705	0.573682	1.97033	1.80116	0.619931	1.01596	1.30472	1.12742	1.04278	0.708457	0.388824	1.52493	0.42562	0.449647	1.54495	0.181167	1.13883	1.03138	0.329073	0.501231	0.329967
NC_000001.11	2391841	2405436	+	3028	gene-RER1	RER1	protein_coding	11079	retention in endoplasmic reticulum sorting receptor 1	68.587	65.4635	78.0484	76.1076	72.8296	70.3964	66.8947	66.6068	69.2873	70.0183	68.913	67.2926	92.3835	77.362	81.3809	83.6777	91.2163	81.8656	88.097	96.0173	79.9836	88.0966	76.4698	73.5607
NC_000001.11	2403974	2413827	-	3136	gene-PEX10	PEX10	protein_coding	5192	peroxisomal biogenesis factor 10	18.4338	14.3219	18.8754	20.2094	16.5963	17.2137	18.5177	17.3065	13.8373	17.8816	15.924	14.8925	17.5357	13.8095	15.8377	17.363	17.1637	21.5958	16.7269	19.5381	18.9453	16.4888	14.6415	10.644
NC_000001.11	2412481	2505532	+	7938	gene-PLCH2	PLCH2	protein_coding	9651	phospholipase C eta 2	1.30044	1.29063	1.28152	0.728361	1.0096	1.27872	0.684581	0.760765	1.01196	0.71259	0.662208	0.931359	1.20379	1.72176	1.79772	0.679369	0.870141	0.853168	0.472011	1.32229	1.11964	0.680301	1.72701	1.13469
NC_000001.11	2508537	2526622	-	4482	gene-PANK4	PANK4	protein_coding	55229	pantothenate kinase 4 %28inactive%29	12.7102	13.7762	9.83525	9.12915	13.4209	11.406	12.0532	11.7118	12.5283	11.7948	12.8592	13.518	16.8471	15.0342	15.6705	13.6042	17.2339	12.7275	15.4473	16.0886	14.3335	21.11	16.5294	17.803
NC_000001.11	2528745	2530554	-	1711	gene-HES5	HES5	protein_coding	388585	hes family bHLH transcription factor 5	0.0446908	0	0	0	0.0538381	0	0	0	0	0	0	0	0	0	0	0	0	0.0507459	0	0.049875	0	0	0	0
NC_000001.11	2549920	2557011	-	4619	gene-TNFRSF14-AS1	TNFRSF14-AS1	lncRNA	115110	TNFRSF14 antisense RNA 1	0	0	0	0	0	0	0	0	0	0	0	0	0	0	0	0	0	0	0	0	0	0.032031	0.0203285	0
NC_000001.11	2556371	2563829	+	2965	gene-TNFRSF14	TNFRSF14	protein_coding	8764	TNF receptor superfamily member 14	0.0773686	0	0	0.0249999	0.0621362	0	0	0.156673	0.0265614	0.0706582	0.221611	0.121633	0.0315963	0.107199	0.0537755	0.029336	0.142047	0.0878512	0.0274714	0.172687	0.228074	0.149698	0.411691	0.0714783
NC_000001.11	2566535	2584534	+	698	gene-LOC100996583	LOC100996583	lncRNA	100996583	uncharacterized LOC100996583	0	0	0	0	0	0	0	0.11092	0	0.100048	0	0	0	0	0	0	0	0	0	0.122258	0	0.105982	0.538093	0
NC_000001.11	2586523	2591469	+	2891	gene-PRXL2B	PRXL2B	protein_coding	127281	peroxiredoxin like 2B	21.3713	20.4083	27.691	30.537	23.4514	22.1197	30.0383	21.9065	18.1699	24.7353	30.2612	23.7641	29.9423	29.4648	28.2102	20.6396	38.6351	29.1023	20.173	42.978	29.3392	33.1624	50.9273	33.5384
NC_000001.11	2590639	2633042	-	3323	gene-MMEL1	MMEL1	protein_coding	79258	membrane metalloendopeptidase like 1	1.72583	1.51401	1.95213	0.959183	1.27517	1.74946	0.929894	1.58433	1.23239	0.945688	2.0621	0.678304	0.902153	2.08039	1.65538	0.785265	2.76301	1.59386	0.637307	2.82485	1.71524	0.64559	2.091	1.11611
NC_000001.11	2633111	2636620	+	1050	gene-MMEL1-AS1	MMEL1-AS1	lncRNA	105378597		0	0	0	0	0	0	0	0	0	0	0	0	0	0	0	0	0	0	0	0	0	0	0	0
NC_000001.11	2636988	2800868	-	7080	gene-TTC34	TTC34	protein_coding	100287898	tetratricopeptide repeat domain 34	0.0324008	0.01292	0.0104117	0.0104696	0.0130109	0.0651675	0.0451496	0.087483	0.0111235	0.0197271	0.0530328	0	0.0132321	0.0561168	0.0900815	0.0859984	0.107077	0.17169	0.0345139	0.120531	0.218318	0.0522427	0.0132623	0.0598682
NC_000001.11	2700540	2702756	-	128	gene-LOC105378603	LOC105378603	lncRNA	105378603		0	0	0	0	0	0	0	0	0	0	0	0	0	0	0	0	0	0	0	0	0	0	0	0
NC_000001.11	2701377	2702276	+	777	gene-LOC105378602	LOC105378602	lncRNA	105378602		0	0	0	0	0	0	0	0	0	0	0	0	0	0	0	0	0	0	0	0	0	0	0	0
NC_000001.11	2762488	2763387	+	777	gene-LOC105378601	LOC105378601	lncRNA	105378601		0	0	0	0	0	0	0	0	0	0	0	0	0	0	0	0	0	0	0	0	0	0	0	0
NC_000001.11	2763419	2767518	+	996	gene-LOC112268220	LOC112268220	lncRNA	112268220		0	0	0	0	0	0	0	0	0	0	0	0	0	0	0	0	0	0	0	0	0	0	0	0
NC_000001.11	2764564	2765629	+	822	gene-LOC107985732	LOC107985732	lncRNA	107985732		0	0	0	0	0	0	0	0	0	0	0	0	0	0	0	0	0	0	0	0	0	0	0	0
NC_000001.11	2766073	2766972	+	777	gene-LOC105378600	LOC105378600	lncRNA	105378600		0	0	0	0	0	0	0	0	0	0	0	0	0	0	0	0	0	0	0	0	0	0	0	0
NC_000001.11	2767822	2784745	+	4691	gene-LOC105378598	LOC105378598	lncRNA	105378598		0	0	0	0	0	0	0	0	0	0	0	0	0	0	0.0169947	0	0	0.0555273	0	0	0	0	0	0.067768
NC_000001.11	2771826	2772891	+	822	gene-LOC107984904	LOC107984904	lncRNA	107984904		0	0	0	0	0	0	0	0	0	0	0	0	0	0	0	0	0	0	0	0	0	0	0	0
NC_000001.11	2773495	2774394	+	777	gene-LOC105378599	LOC105378599	lncRNA	105378599		0	0	0	0	0	0	0	0	0	0	0	0	0	0	0	0	0	0	0	0	0	0	0	0
NC_000001.11	3021467	3022903	+	1437	gene-ACTRT2	ACTRT2	protein_coding	140625	actin related protein T2	0	0	0	0	0	0	0	0	0	0	0	0	0	0	0	0	0	0	0	0	0	0	0	0
NC_000001.11	3059617	3067725	-	3848	gene-PRDM16-DT	PRDM16-DT	lncRNA	440556	PRDM16 divergent transcript	0.576277	0.475435	0.555545	0.558632	0.574534	0.479611	0.332286	0.241442	0.266063	0.453702	0.341516	0.328025	0.146075	0.474951	0.538663	0.361668	0.415916	0.496408	0.148173	0.332651	0.552319	0.249918	0.561236	0.357995
NC_000001.11	3069203	3438621	+	8698	gene-PRDM16	PRDM16	protein_coding	63976	PR/SET domain 16	2.07473	3.50204	2.47468	1.80667	2.84887	2.56738	2.0458	2.51013	1.94668	2.73779	4.47864	3.38956	2.55264	3.30709	2.77717	2.35003	3.09897	2.39576	1.64816	2.855	2.80998	3.07878	4.85787	3.19191
NC_000001.11	3127975	3128035	+	61	gene-MIR4251	MIR4251	miRNA	100422968	microRNA 4251	0	0	0	0	0	0	0	0	0	0	0	0	0	0	0	0	0	0	0	0	0	0	0	0
NC_000001.11	3159009	3167597	-	6179	gene-LOC105378606	LOC105378606	lncRNA	105378606		0	0	0	0.0239925	0	0	0	0	0	0	0	0	0	0	0	0	0	0	0	0	0	0	0	0
NC_000001.11	3191945	3195519	+	2459	gene-LOC107984909	LOC107984909	lncRNA	107984909		0	0	0	0	0	0	0	0	0	0	0.0381733	0.0733307	0.038098	0	0	0	0	0	0	0	0.0392866	0.0300837	0.0381851	0.0430934
NC_000001.11	3210740	3214473	-	3292	gene-LOC105378605	LOC105378605	lncRNA	105378605		0	0	0	0	0	0	0	0	0	0	0	0	0	0	0	0	0	0	0	0	0	0	0	0
NC_000001.11	3306636	3327974	-	13518	gene-LOC105378604	LOC105378604	lncRNA	105378604		0	0	0.0163593	0	0	0	0	0.00572736	0	0.0206639	0	0.0133393	0.0207907	0.0117564	0	0.0257379	0	0.00642301	0	0	0	0	0.00694609	0.0156779
NC_000001.11	3454589	3481115	+	3971	gene-ARHGEF16	ARHGEF16	protein_coding	27237	Rho guanine nucleotide exchange factor 16	28.0946	25.8918	25.9701	23.5011	26.5611	26.8629	24.0422	23.7668	27.6464	22.8266	21.2509	20.1844	26.3992	28.6749	28.1668	29.6363	32.2214	32.5352	30.3576	34.0829	32.9155	27.2915	27.2872	30.1542
NC_000001.11	3487951	3624770	-	8665	gene-MEGF6	MEGF6	protein_coding	1953	multiple EGF like domains 6	9.47772	14.8638	11.3571	7.02324	17.3603	21.6609	5.28769	13.5813	13.197	9.47773	14.4837	11.0502	5.69774	11.2337	13.5891	6.26385	13.1819	14.0585	4.5215	11.8279	17.6376	4.90895	14.5749	16.3261
NC_000001.11	3546965	3550776	+	3022	gene-LOC105378608	LOC105378608	lncRNA	105378608		0	0	0	0	0	0	0	0	0	0	0	0	0	0	0.0263806	0	0	0	0	0	0	0	0	0
NC_000001.11	3560695	3560790	-	96	gene-MIR551A	MIR551A	miRNA	693135	microRNA 551a	0	0	0	0	0	0	0	0	2.46108	0	0	0	0	0	0	0	0	0	0	0	0	0	0	0
NC_000001.11	3602895	3607681	+	990	gene-LOC105378607	LOC105378607	lncRNA	105378607		0	0	0	0	0	0	0	0	0	0	0	0	0	0	0	0	0	0	0	0	0	0	0	0
NC_000001.11	3625015	3630127	+	2401	gene-TPRG1L	TPRG1L	protein_coding	127262	tumor protein p63 regulated 1 like	43.5356	42.0985	47.9562	49.3959	54.1345	48.041	47.5295	44.2737	31.2591	33.8553	38.509	26.436	31.2927	31.7051	27.1939	33.2564	55.3607	32.3293	30.2607	55.7653	29.0099	23.2926	32.3028	17.5655
NC_000001.11	3630767	3650103	-	1829	gene-WRAP73	WRAP73	protein_coding	49856	WD repeat containing%2C antisense to TP73	59.1995	42.511	59.4073	57.1032	51.1201	51.2595	64.1998	44.4047	46.159	60.9757	55.7871	53.7806	68.3286	44.6183	56.577	49.7919	61.7593	55.4473	45.4247	58.5549	51.3399	66.7359	48.4631	45.8281
NC_000001.11	3652516	3736201	+	5571	gene-TP73	TP73	protein_coding	7161	tumor protein p73	8.19425	7.33957	9.3682	8.58202	7.37465	7.66906	9.23804	5.57286	6.84207	4.66311	5.07167	5.4054	9.16482	7.2886	7.2839	5.24604	8.30092	7.48099	4.60557	8.0266	8.84381	6.40034	5.76429	7.17096
NC_000001.11	3658430	3665413	-	2164	gene-TP73-AS3	TP73-AS3	lncRNA	105378610		0.106006	0.0845413	0.374707	0.102761	0.425679	0.127926	0	0.14311	0.254751	0.0645414	0.173508	0.249982	0	0.146879	0.184201	0	0.116775	0.0802461	0	0.118303	0.0446422	0	0.216953	0.0489679
NC_000001.11	3674874	3677639	-	709	gene-LOC105378609	LOC105378609	lncRNA	105378609		0	0	0	0	0	0	0	0	0	0	0	0	0	0	0	0	0	0	0	0	0	0	0	0
NC_000001.11	3735984	3747373	-	6455	gene-TP73-AS1	TP73-AS1	lncRNA	57212	TP73 antisense RNA 1	0	0	0	0	0	0.0142955	0	0	0.0366016	0	0	0	0	0	0	0	0	0	0	0	0	0	0	0.0164162
NC_000001.11	3752398	3771645	+	3676	gene-CCDC27	CCDC27	protein_coding	148870	coiled-coil domain containing 27	0	0	0	0	0	0	0	0	0	0.0189972	0	0	0	0	0	0	0	0	0	0	0	0	0	0.0288266
NC_000001.11	3772749	3775956	+	559	gene-SMIM1	SMIM1	protein_coding	388588	small integral membrane protein 1 %28Vel blood group%29	9.84893	7.52735	9.4946	12.0668	10.3817	8.25378	5.52779	9.00261	7.04423	5.12198	4.53388	4.03221	6.70361	13.5042	8.55694	9.80289	8.73983	9.6301	12.6769	10.5334	6.04865	5.1611	6.04705	4.54955
NC_000001.11	3778559	3796498	-	4303	gene-LRRC47	LRRC47	protein_coding	57470	leucine rich repeat containing 47	26.9399	27.423	28.0607	33.574	31.7261	26.1627	34.3703	28.3205	22.0725	30.1374	31.1512	26.6311	32.8315	26.3887	30.2548	28.9668	35.4319	31.4173	27.315	35.0824	26.3797	36.0681	29.2842	24.2322
NC_000001.11	3812086	3857233	-	6687	gene-CEP104	CEP104	protein_coding	9731	centrosomal protein 104	9.61685	12.6123	10.4284	9.28915	12.9766	11.771	8.73203	8.88037	9.82223	9.59732	12.6477	11.7841	9.86284	10.861	11.5285	8.59796	10.7576	10.2317	5.68841	12.2383	10.864	8.98284	14.126	11.2194
NC_000001.11	3857286	3885429	+	5741	gene-DFFB	DFFB	protein_coding	1677	DNA fragmentation factor subunit beta	3.28986	4.87562	4.27576	4.82889	4.92596	3.93798	4.93696	3.6277	3.16884	3.81951	4.93784	4.25595	5.15656	4.20768	4.45755	3.22714	4.92991	3.40288	2.27006	4.54849	3.66836	4.94803	4.18702	2.99018
NC_000001.11	3885495	3888787	-	2271	gene-LOC107984910	LOC107984910	lncRNA	107984910		0.134682	0.0805581	0.0973779	0.163198	0.0405623	0.162531	0.375352	0.0681836	0.346784	0.123001	0.248	0.198503	0.0412519	0.139958	0.0702089	0.191504	0.148364	0.15293	0.215199	0	0.170155	0.0651481	0.206731	0
NC_000001.11	3889133	3900293	-	4276	gene-C1orf174	C1orf174	protein_coding	339448	chromosome 1 open reading frame 174	16.0228	15.9373	14.8258	15.5669	13.4858	13.8545	17.2688	14.829	16.3182	17.1645	17.4082	18.1332	23.0045	15.7957	20.0424	18.9585	19.1083	19.8994	17.182	20.0169	19.9266	22.8536	19.8071	20.3954
NC_000001.11	3900404	3915447	+	1952	gene-LINC01134	LINC01134	lncRNA	100133612	long intergenic non-protein coding RNA 1134	0.0391731	0.0468615	0.0755277	0.0379737	0.0471911	0	0.0545866	0	0	0.107327	0	0.0461886	0	0.0407077	0	0.0891201	0.172611	0.133442	0	0.0874346	0	0.113692	0.0481031	0.108572
NC_000001.11	3940612	3952583	+	568	gene-LINC01346	LINC01346	lncRNA	728716	long intergenic non-protein coding RNA 1346	0	0	0	0	0	0	0	0	0	0	0	0	0	0	0	0	0	0	0	0	0	0	0	0
NC_000001.11	3947149	3948980	-	937	gene-LINC01345	LINC01345	lncRNA	105376672	long intergenic non-protein coding RNA 1345	0	0	0	0	0	0	0	0	0	0	0	0	0	0	0	0	0	0	0	0	0	0	0	0
NC_000001.11	3972916	4011584	+	3030	gene-LINC02780	LINC02780	lncRNA	105376673		0.0252363	0	0.0243284	0	0	0	0	0.0511039	0	0	0	0	0	0	0.0263109	0	0.0556	0.0286555	0	0	0	0	0	0
NC_000001.11	4412051	4424684	+	2074	gene-LINC01777	LINC01777	lncRNA	284661	long intergenic non-protein coding RNA 1777	0	0	0	0	0	0	0	0	0	0	0	0	0	0	0	0	0	0	0	0	0	0	0	0
NC_000001.11	4432146	4443634	+	1175	gene-LOC105376674	LOC105376674	lncRNA	105376674		0	0	0	0	0	0	0	0	0	0	0	0	0	0	0	0	0	0	0	0	0	0	0	0
NC_000001.11	4571487	4583706	+	1028	gene-LINC01646	LINC01646	lncRNA	105376679	long intergenic non-protein coding RNA 1646	0	0	0	0	0	0	0	0	0	0	0	0	0	0	0	0	0	0	0	0	0	0	0	0
NC_000001.11	4603688	4617555	+	557	gene-LOC107985376	LOC107985376	lncRNA	107985376		0	0.164226	0	0	0	0	0	0	0	0	0	0.323735	0	0	0	0	0	0	0	0	0	0	0	0
NC_000001.11	4654609	4792534	+	13063	gene-AJAP1	AJAP1	protein_coding	55966	adherens junctions associated protein 1	0	0	0	0	0	0	0	0	0	0	0	0	0	0	0	0	0	0	0	0	0	0	0	0
NC_000001.11	4973391	4983958	+	1968	gene-LINC02781	LINC02781	lncRNA	105376680		0	0	0	0	0	0	0	0	0	0	0	0	0	0	0	0	0	0	0	0	0	0	0	0
NC_000001.11	4997369	5004349	+	1051	gene-LOC102724429	LOC102724429	lncRNA	102724429		0	0	0	0	0	0	0	0	0	0	0	0	0	0	0	0	0	0	0	0	0	0	0	0
NC_000001.11	5090580	5098548	-	465	gene-LINC02782	LINC02782	lncRNA	105376681		0	0	0	0	0	0	0	0	0	0	0	0	0	0	0	0	0	0	0	0	0	0	0	0
NC_000001.11	5131856	5135311	+	434	gene-LOC105376682	LOC105376682	lncRNA	105376682		0	0	0	0	0	0	0	0	0	0	0	0	0	0	0	0	0	0	0	0	0	0	0	0
NC_000001.11	5470329	5481317	-	2970	gene-LOC107984911	LOC107984911	lncRNA	107984911		0	0	0	0	0	0	0	0	0	0	0	0	0	0	0	0	0	0	0	0	0	0	0	0
NC_000001.11	5490842	5494668	-	2774	gene-LOC105376686	LOC105376686	lncRNA	105376686		0	0	0	0	0	0	0	0	0	0	0	0	0	0	0	0	0	0	0	0	0	0	0	0
NC_000001.11	5862672	5862741	-	70	gene-MIR4689	MIR4689	miRNA	100616421	microRNA 4689	0	0	0	0	1.31596	0	3.04437	0	0	0	0	0	0	0	0	0	0	0	0	1.21909	0	0	0	0
NC_000001.11	5862810	5992425	-	8356	gene-NPHP4	NPHP4	protein_coding	261734	nephrocystin 4	5.63703	5.11228	4.852	4.07172	5.11516	5.07989	5.18993	4.27139	5.146	5.44062	5.53817	6.20417	5.53846	4.83083	5.54315	4.42401	6.01815	6.19297	3.23627	5.39223	5.80374	6.4981	4.71958	6.08712
NC_000001.11	5992639	6101186	+	5360	gene-KCNAB2	KCNAB2	protein_coding	8514	potassium voltage-gated channel subfamily A regulatory beta subunit 2	8.3171	8.60126	8.27919	6.63804	9.10858	8.12591	7.43486	8.17558	8.44848	7.10064	7.05762	9.03283	8.38952	8.00544	9.10261	7.25384	8.5334	8.81222	5.78983	9.39335	7.78613	7.16295	7.41017	6.26706
NC_000001.11	6101787	6180321	-	9850	gene-CHD5	CHD5	protein_coding	26038	chromodomain helicase DNA binding protein 5	4.01349	4.53189	4.87193	3.53692	4.54506	4.7216	3.74288	3.78859	3.74184	3.60158	5.36525	5.38215	1.89268	2.2104	2.6709	1.15681	1.56496	1.6043	0.810393	1.23889	1.22596	1.75739	2.5071	2.44207
NC_000001.11	6113471	6114989	-	327	gene-LOC112268285	LOC112268285	pseudogene	112268285		0	0	0	0	0	0	0	0	0	0	0	0	0	0	0.243799	0	0	0	0	0	0	0	0	0
NC_000001.11	6131763	6132692	+	322	gene-LOC105376687	LOC105376687	lncRNA	105376687		0.237472	0.852239	0	0	0	0	0	0.480885	0	0	0	0.28	0	0	0	0	0	0	0	0.265019	0	0	0	0
NC_000001.11	6185020	6199595	-	2061	gene-RPL22	RPL22	protein_coding	6146	ribosomal protein L22	470.965	465.579	500.053	518.945	477.614	487.041	373.737	496.841	489.952	470.302	449.892	439.033	426.142	390.753	391.996	465.335	390.19	362.008	432.162	376.622	359.142	404.408	406.569	367.824
NC_000001.11	6200492	6209339	-	523	gene-LOC107985733	LOC107985733	lncRNA	107985733		0.877239	1.74902	1.97325	1.70076	1.40906	2.11726	0.407469	1.48035	0.903494	1.33525	0.71792	0.689561	2.68689	0.911603	1.37189	0.997872	2.57695	1.66016	1.40167	0.979	0.923572	1.69734	1.79536	2.02613
NC_000001.11	6204840	6205780	-	378	gene-RNF207-AS1	RNF207-AS1	lncRNA	102724450	RNF207 antisense RNA 1	2.62978	1.93595	2.73019	6.8634	1.94957	1.95296	3.38264	3.68678	2.91683	2.77118	2.48328	4.05482	3.96542	4.62474	2.53086	1.84087	6.23955	4.13458	4.30967	2.70909	2.5557	3.13125	2.48405	1.40168
NC_000001.11	6206004	6221299	+	5078	gene-RNF207	RNF207	protein_coding	388591	ring finger protein 207	7.66467	8.1422	8.84058	8.9627	9.8321	15.0827	8.22544	8.75157	9.04173	15.3612	20.1674	17.0804	10.1653	8.9977	15.3541	8.87284	13.9837	16.1752	5.10082	14.9733	14.6297	14.4513	23.8719	17.9672
NC_000001.11	6221193	6235964	-	4852	gene-ICMT	ICMT	protein_coding	23463	isoprenylcysteine carboxyl methyltransferase	31.7873	34.2178	40.3519	36.3443	40.4009	34.4423	36.806	30.1265	27.5933	29.7067	32.3082	34.0981	50.6645	33.704	40.6169	34.0252	47.0474	36.2373	26.3227	43.4595	38.706	41.3178	34.5245	33.9172
NC_000001.11	6236240	6239444	+	1642	gene-LINC00337	LINC00337	lncRNA	148645	long intergenic non-protein coding RNA 337	2.70099	1.78268	2.42425	1.85086	1.85132	2.41652	1.62231	1.13163	1.00721	1.36095	1.14334	0.823631	2.22511	3.09716	1.74787	1.11243	2.10328	1.9565	1.6866	1.97489	1.70619	1.0362	3.14516	1.48431
NC_000001.11	6244179	6245578	+	710	gene-HES3	HES3	protein_coding	390992	hes family bHLH transcription factor 3	0.215397	0	0	0	0	0	0	0.109046	0	0	0	0	0	0	0	0	0	0	0	0	0	0	0	0
NC_000001.11	6247353	6261098	-	4871	gene-GPR153	GPR153	protein_coding	387509	G protein-coupled receptor 153	8.64971	10.1032	10.0637	7.86748	9.8717	9.03639	7.69999	7.97908	7.93851	6.05007	9.61613	6.47835	6.63532	9.26588	7.59415	5.08923	11.2404	7.29048	5.53497	12.0357	6.4655	6.56077	8.65528	5.98251
NC_000001.11	6264272	6393767	-	2330	gene-ACOT7	ACOT7	protein_coding	11332	acyl-CoA thioesterase 7	177.152	122.567	164.894	173.764	127.461	137.386	153.199	129.857	145.003	168.32	128.112	153.582	189.859	114.929	155.681	116.995	127.182	130.388	132.457	124.928	122.312	179.986	107.196	120.793
NC_000001.11	6415232	6419919	-	4262	gene-HES2	HES2	protein_coding	54626	hes family bHLH transcription factor 2	9.65244	7.85532	8.95927	8.76557	8.96963	8.87697	9.45027	8.6469	7.1511	8.19261	8.67762	6.32517	7.07788	6.35766	7.66919	6.694	9.48669	6.47835	4.30006	9.43063	6.18802	5.91875	6.98391	3.85378
NC_000001.11	6424776	6461367	+	8757	gene-ESPN	ESPN	protein_coding	83715	espin	28.0995	31.494	26.4825	25.6901	32.7569	33.2565	20.1863	31.4128	30.3794	18.6367	20.7417	18.831	14.7633	23.8012	21.5761	22.7957	24.8941	24.8174	25.5697	23.9432	24.1817	14.2427	19.7295	18.4295
NC_000001.11	6429834	6429896	-	63	gene-MIR4252	MIR4252	miRNA	100422975	microRNA 4252	0	0	0	0	0	0	0	0	0	0	0	0	0	0	0	0	0	0	0	0	0	0	0	0
NC_000001.11	6460786	6466173	-	2259	gene-TNFRSF25	TNFRSF25	protein_coding	8718	TNF receptor superfamily member 25	9.10551	8.78698	9.10425	9.51579	10.1129	17.3607	5.80169	11.2415	12.69	12.5818	13.9618	13.3304	5.97182	9.35668	12.4224	8.23992	7.53221	10.2623	5.04798	8.46184	10.7767	6.68041	18.9956	17.45
NC_000001.11	6466092	6520092	-	6102	gene-PLEKHG5	PLEKHG5	protein_coding	57449	pleckstrin homology and RhoGEF domain containing G5	16.3659	19.9227	14.3516	11.5888	19.3835	18.7216	11.8741	16.4437	14.2228	12.9093	22.4748	17.9966	14.3242	20.1063	20.93	10.6909	18.6082	16.9611	9.26388	18.1804	17.1775	16.7542	24.8669	23.8607
NC_000001.11	6521347	6554535	-	7898	gene-NOL9	NOL9	protein_coding	79707	nucleolar protein 9	7.70662	7.27342	8.64271	9.07554	8.02437	8.37716	11.4	6.04832	6.86036	9.88531	10.1498	10.2854	8.57594	5.93596	9.3672	6.58581	8.04158	7.80535	4.42431	7.4553	8.29307	9.51625	8.61933	8.37214
NC_000001.11	6555307	6579755	+	4256	gene-TAS1R1	TAS1R1	protein_coding	80835	taste 1 receptor member 1	0	0.0214929	0.0519608	0.121916	0.0432881	0.0216817	0	0	0.0370087	0	0	0.084737	0	0	0.0374634	0	0.0197918	0	0	0	0.0907948	0.0173815	0.0220623	0
NC_000001.11	6567548	6579433	-	446	gene-LOC107984912	LOC107984912	lncRNA	107984912		0	0	0	0	0	0	0	0	0	0	0	0	0	0	0	0	0	0	0	0	0	0	0	0
NC_000001.11	6579994	6589280	+	3005	gene-ZBTB48	ZBTB48	protein_coding	3104	zinc finger and BTB domain containing 48	14.6061	15.1594	14.7921	16.9463	15.9097	15.8453	12.6942	15.5103	17.1661	16.0583	16.7119	15.6018	14.4032	17.9813	17.5893	17.1936	15.3331	21.3815	16.9953	18.0896	20.0284	16.9615	18.2483	18.0901
NC_000001.11	6590724	6602869	-	4939	gene-KLHL21	KLHL21	protein_coding	9903	kelch like family member 21	16.4265	23.4101	19.7758	15.5633	25.6823	19.2065	21.7895	23.1217	19.8361	24.8427	33.4306	33.5705	15.5727	19.2741	20.6125	12.7857	20.1588	15.8218	11.6267	20.2153	16.6454	24.4439	40.057	28.8571
NC_000001.11	6603447	6613461	-	1971	gene-LOC107984913	LOC107984913	lncRNA	107984913		0.310364	0.139229	0.224399	0.300861	0.0934723	0.140452	0.324362	0	0.199783	0.0354307	0.0952491	0.13723	0.0475307	0.201576	0.121343	0.088261	0.12821	0.308363	0	0.346367	0.098027	0.112596	0.142918	0
NC_000001.11	6613731	6624030	+	3844	gene-PHF13	PHF13	protein_coding	148479	PHD finger protein 13	22.9955	28.2226	26.3104	21.443	27.151	24.0295	24.8365	22.9206	25.4252	21.4552	29.6695	27.8408	25.931	30.7179	29.3462	20.5913	29.8895	25.5013	15.4472	31.1464	25.8101	23.3243	36.4206	29.717
NC_000001.11	6624616	6635586	+	3740	gene-THAP3	THAP3	protein_coding	90326	THAP domain containing 3	14.2709	13.8189	14.0335	16.4105	13.6944	14.6558	11.1111	14.6978	15.9615	13.0705	12.2982	12.7285	14.8791	15.1699	15.4755	19.7219	14.6846	16.1348	19.6663	14.8312	15.0333	17.2083	12.0008	14.79
NC_000001.11	6634168	6701833	-	3220	gene-DNAJC11	DNAJC11	protein_coding	55735	DnaJ heat shock protein family %28Hsp40%29 member C11	41.2489	41.0779	50.0667	47.6056	42.5397	44.8204	48.9416	37.8937	36.0265	48.6668	49.7909	52.8081	53.504	41.4581	53.3049	38.5743	53.5749	51.125	37.2608	53.0569	47.1328	56.0102	50.4771	45.7763
NC_000001.11	6724745	6730012	+	485	gene-LINC01672	LINC01672	lncRNA	100505887	long intergenic non-protein coding RNA 1672	0	0	0	0	0	0	0	0	0	0	0	0	0	0	0	0	0	0	0	0	0	0	0	0
NC_000001.11	6783892	6784980	-	552	gene-CAMTA1-DT	CAMTA1-DT	lncRNA	110841581	CAMTA1 divergent transcript	0.692627	0.331426	0.534167	0.805704	0.834393	0.334338	1.15818	0.561032	0.142671	0.506042	0.340102	0	1.01829	0.719759	0.866545	1.8909	0.762988	0.314588	0.147559	0.618378	0.875051	0.268028	0.170104	0
NC_000001.11	6785452	7769706	+	22278	gene-CAMTA1	CAMTA1	protein_coding	23261	calmodulin binding transcription activator 1	2.71499	3.09593	3.24931	3.55684	3.3658	3.22254	3.07539	3.12776	3.10734	3.77099	3.96489	4.25345	3.58702	3.75229	4.06519	3.24061	4.23098	3.98704	3.19552	4.24421	3.93309	3.79541	4.89759	4.27139
NC_000001.11	6834282	6834637	-	356	gene-RPL37P9	RPL37P9	pseudogene	100270828	ribosomal protein L37 pseudogene 9	0	0	0	0	0	0	0	0	0	0	0	0	0	0	0	0	0	0	0	0	0	0	0	0
NC_000001.11	7235640	7240139	-	2326	gene-LOC105376692	LOC105376692	lncRNA	105376692		0	0	0	0	0	0	0	0	0	0	0	0	0	0	0	0	0	0	0	0	0	0	0	0
NC_000001.11	7382487	7389754	-	744	gene-CAMTA1-AS2	CAMTA1-AS2	lncRNA	102725193	CAMTA1 antisense RNA 2	0	0	0	0	0	0	0	0	0	0	0	0	0	0	0	0	0	0	0	0	0	0	0	0
NC_000001.11	7440567	7442144	-	1480	gene-CAMTA1-AS1	CAMTA1-AS1	lncRNA	101928836		0	0	0	0	0	0	0	0	0	0	0	0	0	0	0	0	0	0	0	0	0	0	0	0
NC_000001.11	7503370	7508625	+	307	gene-LOC105376691	LOC105376691	lncRNA	105376691		0	0	0	0	0	0	0	0	0	0	0	0	0	0.258832	0	0	0	0	0	0	0	0	0	0
NC_000001.11	7693159	7704032	-	5969	gene-LOC105376689	LOC105376689	lncRNA	105376689		1.14014	0.475068	0.69158	0.856862	0.6636	0.819349	0.874702	0.67448	0.949963	1.38053	0.975007	1.2688	0.565017	0.505869	1.22876	0.480881	1.03017	1.1346	0.545838	1.2581	1.3595	0.396586	1.03823	0.763372
NC_000001.11	7771275	7781432	+	2631	gene-VAMP3	VAMP3	protein_coding	9341	vesicle associated membrane protein 3	49.6113	41.1997	56.9884	50.966	46.4261	50.7157	59.4121	40.3739	41.3379	47.0071	44.9182	42.5956	56.1172	46.6621	53.3602	42.2508	59.6137	45.2777	42.5994	56.3718	48.2477	50.2169	50.7138	40.6789
NC_000001.11	7784285	7845181	+	8404	gene-PER3	PER3	protein_coding	8863	period circadian regulator 3	1.32842	1.21907	2.2104	1.04078	1.13995	1.78977	1.28056	0.948895	0.965221	0.648148	0.949403	1.12647	1.96195	1.38991	2.38104	1.1592	1.71395	1.71504	0.348917	1.3302	1.68979	0.862639	1.43013	1.45004
NC_000001.11	7846345	7913615	-	1702	gene-UTS2	UTS2	protein_coding	10911	urotensin 2	0.584053	0.429958	0.563041	0.479067	0.757719	0.813254	1.00167	0.454891	0.370174	0.615457	1.10303	1.00649	3.74292	3.87503	3.27882	3.11742	4.05827	3.26491	3.11071	3.30916	2.95152	3.21633	4.63418	3.36204
NC_000001.11	7915871	7941607	-	6870	gene-TNFRSF9	TNFRSF9	protein_coding	3604	TNF receptor superfamily member 9	0.222608	0.10652	0.15022	0.248161	1.68948	1.27603	1.11671	1.85949	1.76539	11.578	12.748	15.7747	2.23639	5.00827	6.38242	1.7852	6.339	5.73786	1.48204	7.46536	5.69509	14.0737	43.5864	21.0699
NC_000001.11	7961711	7985505	+	1287	gene-PARK7	PARK7	protein_coding	11315	Parkinsonism associated deglycase	436.575	305.694	438.281	480.745	307.915	345.448	359.979	331.888	348.246	443.692	361.614	377.664	513.619	315.253	399.23	420.781	364.49	382.454	451.629	373.105	357.148	451.729	308.394	336.837
NC_000001.11	8011725	8026309	-	6826	gene-ERRFI1	ERRFI1	protein_coding	54206	ERBB receptor feedback inhibitor 1	600.738	756.045	704.505	224.839	730.823	828.129	424.198	669.025	911.792	789.278	981.269	1208.36	452.92	775.022	875.11	435.288	709.214	915.937	307.637	794.617	1065.32	720.597	1169.4	1285
NC_000001.11	8057181	8058487	-	891	gene-RPL7AP18	RPL7AP18	pseudogene	390993	ribosomal protein L7a pseudogene 18	0.257461	0	0.496398	0	0.206772	0.103566	0	0.260682	0.265167	0	0	0	0	0.0891823	0	0	0	0	0	0.191551	0.216848	0	0	0.23786
NC_000001.11	8129155	8147644	-	1086	gene-LOC107984915	LOC107984915	lncRNA	107984915		0.140821	0.0842299	0.543021	0.477784	0.0848223	0.424849	0.0981151	0.285166	0.36259	1.35038	1.21009	0.664163	0	0	0.660681	0.560652	0.853198	0.0799505	0.675023	0.942941	1.6012	0.885529	2.33446	0.683026
NC_000001.11	8208672	8215210	+	497	gene-LINC01714	LINC01714	lncRNA	102724539	long intergenic non-protein coding RNA 1714	6.46191	3.86508	2.9664	5.22005	2.22415	4.08471	3.64467	3.89449	5.07071	3.51277	2.83304	5.44226	2.07347	4.63658	4.33098	2.62519	2.37279	3.49401	2.45833	3.26235	4.85944	1.78613	3.21178	2.77176
NC_000001.11	8240090	8248644	+	176	gene-LOC105376695	LOC105376695	lncRNA	105376695		1.73786	0	0.418836	3.36931	1.57018	0	4.2379	1.3197	2.23734	1.19035	0	0	1.06458	0.451485	2.26483	0.988423	1.91441	1.97332	2.314	2.42432	3.84227	1.26095	3.20104	3.01042
NC_000001.11	8318114	8344167	+	2522	gene-SLC45A1	SLC45A1	protein_coding	50651	solute carrier family 45 member 1	33.776	69.0224	38.3482	18.0756	58.0753	51.5172	19.2235	51.9117	53.6792	40.3441	65.73	54.1962	14.2642	49.1514	36.6368	22.7282	41.0482	39.454	28.1306	39.0476	38.9947	20.5325	50.8207	42.9833
NC_000001.11	8352404	8817640	-	8466	gene-RERE	RERE	protein_coding	473	arginine-glutamic acid dipeptide repeats	13.1779	15.5157	16.178	10.8394	12.5347	15.107	11.2519	9.7121	12.7071	9.65102	14.3252	14.196	12.2609	15.2052	15.5753	10.3153	14.9842	13.4249	5.51292	15.5936	13.8758	11.4992	15.5054	16.7599
NC_000001.11	8424645	8435016	+	694	gene-RERE-AS1	RERE-AS1	lncRNA	102724552	RERE antisense RNA 1	0	0	0.531088	0	0	0.132964	0	0.334679	0.113479	0	0	0	0	0.114498	0.229747	0.125333	0	0.37533	0	0.245926	0	0	0.270597	0
NC_000001.11	8494800	8494913	-	114	gene-SNORD128	SNORD128	snoRNA	106632271	small nucleolar RNA%2C C/D box 128	0	0	0	0	0	0	0	0	0	0	0	0	0	0	0	0	0	0	0	0	0	0	0	0.929532
NC_000001.11	8831113	8831432	+	320	gene-RPL23AP19	RPL23AP19	pseudogene	100131143	ribosomal protein L23a pseudogene 19	0	0	0	0	0	0	0	0	0	0	0	0	0	0	0	0	0	0	0	0	0	0	0	0
NC_000001.11	8861000	8878686	-	3161	gene-ENO1	ENO1	protein_coding	2023	enolase 1	3909.88	4900.69	3319.09	2396.38	3809.23	3506.18	2186.14	3658.28	3846.04	3076.36	3995.11	3725.29	2318.42	4292.32	3382.1	1916.67	2767.3	2869.83	1974.45	2834.24	3180.99	2521.56	3982.87	3774.94
NC_000001.11	8866502	8866590	-	89	gene-MIR6728	MIR6728	miRNA	102465436	microRNA 6728	137.467	205.559	145.774	73.2919	157.323	103.682	86.2002	132.227	182.286	125.544	162.423	168.164	106.314	194.636	137.05	75.2534	115.467	101.46	57.6576	117.937	110.717	81.4564	163.529	152.401
NC_000001.11	8878835	8879885	+	447	gene-ENO1-AS1	ENO1-AS1	lncRNA	100505975	ENO1 antisense RNA 1	2.05278	0	0.989464	2.15575	2.06078	1.65149	2.14536	1.21243	0.352369	1.40605	1.04998	0.605101	0.419163	1.95543	1.0701	1.55671	3.9573	1.94242	1.09333	1.33636	1.0806	0.827469	0.420122	0.474124
NC_000001.11	8893411	8894603	+	1193	gene-HMGN2P17	HMGN2P17	pseudogene	100113373	high mobility group nucleosomal binding domain 2 pseudogene 17	11.0244	5.36727	14.4588	19.2612	6.56324	10.9062	14.1118	6.23014	9.17593	7.96094	4.48489	7.78415	15.1558	6.99367	12.5631	11.7385	7.13129	9.97083	9.96823	6.86695	9.15041	10.6654	5.19465	7.63884
NC_000001.11	8905607	8927330	-	6171	gene-LOC112268261	LOC112268261	lncRNA	112268261		0	0	0.0238908	0	0	0	0	0	0	0	0	0	0	0	0.0258377	0	0	0	0	0.0276572	0	0	0	0
NC_000001.11	8945868	8975092	+	1614	gene-CA6	CA6	protein_coding	765	carbonic anhydrase 6	0	0	0	0	0	0	0	0	0	0.129803	0	0	0	0.0492326	0.0987883	0.0538917	0.208758	0	0	0	0	0	0	0.0656547
NC_000001.11	8979576	8979874	-	299	gene-RN7SL451P	RN7SL451P	pseudogene	106480377	RNA%2C 7SL%2C cytoplasmic 451%2C pseudogene	0	0	0	0	0	0	0	0	0	0	0	0	0	0	0	0	0	0	0	0	0	0	0	0
NC_000001.11	8992534	9026423	-	2444	gene-SLC2A7	SLC2A7	protein_coding	155184	solute carrier family 2 member 7	0.156436	0.224567	0.301616	0.0909878	0.263837	0.22654	0.0435978	0.22175	0	0.200015	0.0768151	0	0.153327	0.357641	0.228337	0.0355897	0.379122	0.177631	0	0.2095	0.118583	0.0302683	0.230517	0.130074
NC_000001.11	9035106	9072259	-	5891	gene-SLC2A5	SLC2A5	protein_coding	6518	solute carrier family 2 member 5	0.0389404	0.0776385	0.0625658	0.0503308	0.0625476	0.0626564	0.0180874	0.026285	0.0668431	0.0237086	0.0318683	0.0153047	0.0159027	0.0539545	0	0.0147651	0.0142987	0.0294776	0	0.0434576	0.163989	0.0251148	0.0637564	0.0179879
NC_000001.11	9100305	9129124	-	5219	gene-GPR157	GPR157	protein_coding	80045	G protein-coupled receptor 157	5.34778	6.39737	5.0989	4.72955	6.61887	5.71097	5.53284	5.96356	4.58735	5.16495	8.39938	5.78725	4.23629	4.21744	4.75064	2.99993	6.34296	4.12587	2.21619	6.49137	4.70164	4.15307	8.04217	4.08111
NC_000001.11	9148011	9182338	-	4157	gene-MIR34AHG	MIR34AHG	lncRNA	106614088	MIR34A host gene	1.63711	1.4083	1.43635	1.87229	1.6398	2.39739	1.69172	1.15473	1.19354	1.69671	1.51291	0.889239	1.66768	0.535222	1.87943	0.899733	2.12763	2.3602	0.744576	2.4634	1.85914	1.37025	1.40044	1.52947
NC_000001.11	9151668	9151777	-	110	gene-MIR34A	MIR34A	miRNA	407040	microRNA 34a	0	0	0	0	0	0	0	0.703841	0	0	0	0	0	0	0	0	0	0	0	0	0	0	0	0
NC_000001.11	9182204	9192086	+	982	gene-LNCTAM34A	LNCTAM34A	lncRNA	102724571	long non coding transcriptional activator of miR34a	3.89338	4.28492	5.02944	5.58577	4.87788	4.41653	2.17012	4.17861	4.73169	4.40906	1.91177	2.93801	3.72061	2.83213	3.40971	2.39154	4.03156	4.59772	3.23488	4.60572	2.95129	2.8626	2.19922	2.91354
NC_000001.11	9234767	9271337	+	14647	gene-H6PD	H6PD	protein_coding	9563	hexose-6-phosphate dehydrogenase/glucose 1-dehydrogenase	7.54375	8.24993	7.41328	6.69031	7.73564	6.43868	6.72185	5.65062	4.62408	5.01571	7.36999	5.82314	6.14021	8.02372	7.22817	6.21761	11.2948	7.89599	4.1263	11.5883	7.51238	4.95966	8.12233	5.44049
NC_000001.11	9292894	9369532	+	3106	gene-SPSB1	SPSB1	protein_coding	80176	splA/ryanodine receptor domain and SOCS box containing 1	15.756	17.9943	14.9993	12.3143	18.8327	15.4786	15.0258	17.8974	15.1373	14.367	19.1	16.8651	10.436	19.4688	14.2709	11.9578	17.3295	14.9276	11.2502	16.8694	15.3026	14.3617	22.9755	22.6876
NC_000001.11	9425094	9428996	-	2438	gene-LINC02606	LINC02606	lncRNA	100506022	long intergenic non-protein coding RNA 2606	0.313642	0.33768	0.483774	0.334443	0.642325	0.227097	0.655576	0.381079	0.22612	0.143219	0	0.0739624	0.576392	0.521486	0.588597	0.428127	0.932861	0.747888	0.334097	1.01507	0.871749	0.515827	0.308112	0.217323
NC_000001.11	9539465	9585173	+	4007	gene-SLC25A33	SLC25A33	protein_coding	84275	solute carrier family 25 member 33	7.32791	8.21825	10.0261	9.13841	10.8048	10.0406	12.4981	9.29379	10.063	12.2344	11.8067	11.6553	15.1501	8.92379	12.017	9.94195	10.8892	12.9795	11.7087	12.054	12.3921	15.5447	10.3107	11.7153
NC_000001.11	9588843	9614877	+	7153	gene-TMEM201	TMEM201	protein_coding	199953	transmembrane protein 201	5.08847	5.9337	6.66764	6.13475	7.58519	6.20514	6.18195	6.06131	5.25177	5.87725	7.66377	7.8148	6.1425	5.86546	6.86549	4.54788	5.87624	5.86287	3.43894	5.03451	5.5238	7.37378	6.89166	5.79239
NC_000001.11	9628447	9629428	-	442	gene-LOC105376712	LOC105376712	lncRNA	105376712		0	0	0	0	0	0	0	0	0	0	0	0	0	0	0	0	0	0	0	0	0	0	0	0
NC_000001.11	9629889	9729114	+	6330	gene-PIK3CD	PIK3CD	protein_coding	5293	phosphatidylinositol-4%2C5-bisphosphate 3-kinase catalytic subunit delta	7.15132	7.23986	7.25505	6.30002	8.12026	8.23644	6.91837	6.78823	8.08696	9.31117	11.7595	10.1127	6.00873	6.33934	6.53646	4.53456	8.39678	5.74727	3.89892	8.23703	5.57047	7.42094	10.3836	7.7508
NC_000001.11	9652610	9654586	-	1823	gene-PIK3CD-AS1	PIK3CD-AS1	lncRNA	644997	PIK3CD antisense RNA 1	0	0	0	0	0	0	0	0	0	0	0	0.049457	0	0	0	0	0	0	0	0	0	0	0	0
NC_000001.11	9672426	9687574	-	958	gene-PIK3CD-AS2	PIK3CD-AS2	lncRNA	101929074	PIK3CD antisense RNA 2	35.1999	29.982	30.317	39.9252	33.5583	27.452	22.2449	27.8818	19.9764	19.2444	23.2221	12.7993	14.4729	28.1184	14.2302	11.8941	19.1681	12.3261	16.4096	17.1919	9.98326	9.18905	16.4663	11.9461
NC_000001.11	9728926	9824526	-	5321	gene-CLSTN1	CLSTN1	protein_coding	22883	calsyntenin 1	94.4292	112.412	101.644	68.6361	100.998	91.6009	73.8322	76.4767	80.6638	62.9961	87.9759	81.4339	84.1756	107.253	94.9295	72.2037	129.889	96.829	55.5979	129.857	97.0595	76.0194	92.2914	83.1841
NC_000001.11	9780822	9781440	+	447	gene-MZT1P1	MZT1P1	pseudogene	106480302	mitotic spindle organizing protein 1 pseudogene 1	0	0	0	0	0	0	0	0	0	0	0	0	0	0	0	0	0	0	0	0	0	0	0	0
NC_000001.11	9848276	9910322	-	3500	gene-CTNNBIP1	CTNNBIP1	protein_coding	56998	catenin beta interacting protein 1	28.6638	28.2523	28.9805	23.487	28.1615	27.525	21.0062	19.9529	19.9136	16.5207	15.6089	14.0135	22.1359	26.2904	20.2267	24.5038	28.8802	22.1779	23.2489	28.1122	23.0749	18.9378	22.9109	16.5611
NC_000001.11	9850773	9855490	+	485	gene-LOC105376717	LOC105376717	lncRNA	105376717		0	0	0	0	0	0	0	0	0	0	0	0	0	0	0	0	0	0	0	0	0	0	0	0
NC_000001.11	9922118	9943402	-	5241	gene-LZIC	LZIC	protein_coding	84328	leucine zipper and CTNNBIP1 domain containing	11.5261	14.2769	14.1776	12.0359	12.7603	13.6101	14.3738	11.2123	12.2467	9.87347	12.2148	12.5065	13.871	10.9466	12.0169	10.2399	11.2183	10.7021	8.47009	11.414	12.055	10.5014	13.0607	11.6865
NC_000001.11	9942923	9996884	+	4763	gene-NMNAT1	NMNAT1	protein_coding	64802	nicotinamide nucleotide adenylyltransferase 1	6.53404	5.89595	8.32641	6.84755	5.33787	7.28453	8.03118	4.82773	4.54703	5.02897	5.77437	6.32238	7.47418	5.78902	7.23073	5.5516	7.14476	6.67193	4.61731	7.16659	6.89606	6.89591	6.97872	5.22825
NC_000001.11	9950572	9960787	-	444	gene-TMEM274P	TMEM274P	transcribed_pseudogene	113391335	transmembrane protein 274%2C pseudogene	0	0	0	0	0	0	0	0	0	0	0	0	0	0	0	0	0	0	0	0	0	0.166612	0	0
NC_000001.11	9967381	9967458	+	78	gene-MIR5697	MIR5697	miRNA	100847055	microRNA 5697	0	0	0	0	0	0	0	0	0	0	0	0	0	0	0	0	0	0	0	0	0	0	0	0
NC_000001.11	9997228	10016021	+	840	gene-RBP7	RBP7	protein_coding	116362	retinol binding protein 7	100.498	82.8708	102.499	114.629	81.2603	84.3678	71.9233	96.4094	95.068	94.8576	85.2635	93.1655	74.2772	75.6775	77.0648	84.3925	72.9025	70.7014	86.2041	73.1453	61.7586	77.4103	67.7402	66.6076
NC_000001.11	10032958	10181239	+	7007	gene-UBE4B	UBE4B	protein_coding	10277	ubiquitination factor E4B	18.3662	18.4592	21.2824	17.5077	17.6951	19.7276	22.0649	12.6183	16.6006	14.7202	17.4152	19.4423	21.6459	14.9919	17.51	14.3127	20.7369	14.8077	8.43937	19.3763	14.6142	18.8872	16.8846	15.6371
NC_000001.11	10210570	10381603	+	16647	gene-KIF1B	KIF1B	protein_coding	23095	kinesin family member 1B	8.44263	11.9459	9.81273	5.83754	10.3311	8.81365	9.07624	6.81813	7.65452	8.44869	13.8262	13.1446	11.2496	12.129	11.6276	6.7403	11.3496	8.04266	4.02689	11.6878	8.80924	10.3007	16.3067	12.4828
NC_000001.11	10298966	10299070	+	105	gene-RNU6-37P	RNU6-37P	pseudogene	106478920	RNA%2C U6 small nuclear 37%2C pseudogene	1.45649	0	0.702048	0	0	1.75766	0	0	0.750043	0	0	0	0	2.27033	0	0	0	0	0	2.43818	0	0	0	0
NC_000001.11	10357983	10366610	-	1449	gene-LOC105376725	LOC105376725	lncRNA	105376725		0	0	0	0	0	0	0	0	0	0	0	0	0	0	0	0	0	0	0	0	0.133341	0	0	0
NC_000001.11	10399064	10420511	+	2473	gene-PGD	PGD	protein_coding	5226	phosphogluconate dehydrogenase	212.175	166.968	213.455	198.905	162.331	166.681	205.437	151.902	162.668	211.789	199.351	210.325	281.011	202.333	243.454	207.376	270.584	253.527	197.226	264.946	242.94	286.689	239.129	223.845
NC_000001.11	10430433	10452153	+	1967	gene-CENPS-CORT	CENPS-CORT	protein_coding	100526739	CENPS-CORT readthrough	6.33653	3.90635	7.12042	9.23262	5.52608	4.78509	8.17972	4.21159	4.60436	5.60943	3.72227	4.81282	8.85869	4.72648	7.3359	7.03102	6.80894	8.12203	5.54889	6.55097	7.41609	6.39343	5.06004	4.74075
NC_000001.11	10430433	10442808	+	1557	gene-CENPS	CENPS	protein_coding	378708	centromere protein S	7.61222	5.34625	9.46886	11.6638	7.2179	6.40073	10.8811	5.37034	5.96855	7.35565	4.9436	6.25388	13.1168	7.298	10.9573	10.0556	9.25112	12.6029	7.01006	9.31737	12.099	8.26703	7.71923	7.89475
NC_000001.11	10450031	10451998	+	914	gene-CORT	CORT	protein_coding	1325	cortistatin	2.67715	1.70137	3.22604	4.54156	2.6204	2.22112	1.98184	1.86356	1.89562	1.29888	1.3351	1.5783	1.12748	0.869381	1.1339	1.80814	1.19808	1.04495	1.6041	2.14741	1.47974	1.69966	0.821858	1.15937
NC_000001.11	10456522	10472529	-	7390	gene-DFFA	DFFA	protein_coding	1676	DNA fragmentation factor subunit alpha	33.8147	39.226	38.8425	35.7183	45.6471	37.1232	42.1021	40.157	31.4272	41.3428	49.4617	39.8949	40.4269	26.1717	33.8307	26.4945	30.3652	29.9133	22.4629	29.654	27.9882	40.3213	33.7344	29.3667
NC_000001.11	10474946	10630758	+	6014	gene-PEX14	PEX14	protein_coding	5195	peroxisomal biogenesis factor 14	12.6129	11.1946	13.3114	12.5842	11.8554	11.0628	10.2053	12.4103	12.8071	11.4029	11.5813	13.7024	12.7891	11.9575	13.9454	12.93	14.0063	13.1957	13.2594	14.1612	12.8668	15.2035	11.8347	13.9903
NC_000001.11	10616836	10617115	+	280	gene-RN7SL614P	RN7SL614P	pseudogene	106481089	RNA%2C 7SL%2C cytoplasmic 614%2C pseudogene	0	0	0	0	0	0	0	0	0	0	0	0	0	0	0	0	0	0	0	0	0	0	0	0
NC_000001.11	10636604	10796650	-	9164	gene-CASZ1	CASZ1	protein_coding	54897	castor zinc finger 1	3.3627	4.04265	3.13715	2.12733	4.1515	3.84656	3.74401	3.63287	3.70397	3.84071	5.59275	5.30296	3.61892	4.89914	4.40194	2.88545	4.77056	4.82263	2.35541	4.48844	4.34325	3.98778	6.82405	5.72386
NC_000001.11	10809018	10815658	-	2605	gene-LOC105376733	LOC105376733	lncRNA	105376733		0	0	0	0	0	0	0	0	0	0	0	0	0	0	0	0	0	0	0	0	0	0	0	0
NC_000001.11	10913618	10918697	-	708	gene-LOC105376735	LOC105376735	lncRNA	105376735		0.108003	0	0	0	0	0	0	0	0	0	0	0	0	0.112234	0	0.122855	0	0	0	0.120531	0	0	0	0.299341
NC_000001.11	10946473	10982037	-	2919	gene-C1orf127	C1orf127	protein_coding	148345	chromosome 1 open reading frame 127	0.13098	0.0313373	0.101014	0	0.126231	0.252901	0	0.0795709	0.02698	0	0	0	0.481413	0.843886	0.792033	0.655562	0.519428	0.981592	0.781321	0.526225	0.761196	0.405485	0.386011	0.580838
NC_000001.11	10989810	10991829	-	1027	gene-CFL1P6	CFL1P6	pseudogene	390996	cofilin 1 pseudogene 6	0	0	0	0.144352	0	0	0	0	0	0	0	0	0	0	0	0	0	0	0	0	0	0.0720309	0	0
NC_000001.11	11012654	11030528	+	5200	gene-TARDBP	TARDBP	protein_coding	23435	TAR DNA binding protein	44.5267	39.1578	55.7683	52.6856	44.0036	42.8379	61.9237	33.8872	31.2595	41.0408	44.6595	45.0107	68.4967	38.7986	47.6493	29.0216	52.387	41.1423	22.7128	51.3002	42.395	57.9856	49.0794	37.9035
NC_000001.11	11026523	11047239	-	2687	gene-MASP2	MASP2	protein_coding	10747	MBL associated serine protease 2	0	0.034043	0.246906	0	0.0342825	0.137368	0	0.0288137	0	0.0779685	0.244539	0.0671084	0.104596	0	0.0593392	0.0323711	0.0313487	0.0323135	0	0	0.071906	0	0	0.0394368
NC_000001.11	11054589	11060053	-	1484	gene-SRM	SRM	protein_coding	6723	spermidine synthase	101.92	86.5425	104.761	161.536	96.7104	97.2517	143.89	111.438	83.2123	147.385	120.751	110.999	161.925	63.5584	108.141	138.326	98.5946	100.985	166.089	85.7962	91.2025	178.11	76.1808	81.9028
NC_000001.11	11066613	11099869	-	3822	gene-EXOSC10	EXOSC10	protein_coding	5394	exosome component 10	52.858	59.4268	60.137	51.7826	56.374	57.3896	60.6086	50.7034	54.8108	56.2398	63.2172	70.2975	73.51	58.463	68.3124	49.5215	59.7483	62.9502	44.8395	61.4233	61.8509	79.55	69.2314	73.611
NC_000001.11	11099675	11102105	+	607	gene-EXOSC10-AS1	EXOSC10-AS1	lncRNA	105376736	EXOSC10 antisense RNA 1	0.629868	0.75349	2.18595	0.732699	0.758789	1.52022	1.40432	0.382648	0.648719	0.46019	0.61857	0.148534	0.308675	1.04727	0.262676	0.573187	1.38771	1.28737	0.134189	0.562347	0.954916	0.243742	0.928144	0.523723
NC_000001.11	11106535	11273497	-	9582	gene-MTOR	MTOR	protein_coding	2475	mechanistic target of rapamycin kinase	15.0745	13.2886	22.0868	17.2122	15.747	16.4966	19.9606	11.6352	13.4874	16.726	19.3477	23.8997	26.9845	18.4349	26.1581	19.2807	28.0428	23.3512	12.2664	26.4505	23.9246	28.7812	22.1759	22.1621
NC_000001.11	11143898	11149538	+	706	gene-MTOR-AS1	MTOR-AS1	lncRNA	100873935	MTOR antisense RNA 1	0	0	0	0	0	0	0	0	0	0	0	0	0	0	0	0	0	0	0	0	0	0	0	0
NC_000001.11	11152350	11152413	+	64	gene-RNU6-537P	RNU6-537P	pseudogene	106479804	RNA%2C U6 small nuclear 537%2C pseudogene	0	0	0	0	0	0	0	0	0	0	0	0	0	0	0	0	0	0	0	0	0	0	0	0
NC_000001.11	11189324	11195981	+	2502	gene-ANGPTL7	ANGPTL7	protein_coding	10218	angiopoietin like 7	0	0	0.0294625	0	0	0	0	0	0	0	0	0	0	0	0	0	0	0	0	0	0	0	0	0
NC_000001.11	11232910	11233313	+	404	gene-RPL39P6	RPL39P6	pseudogene	100270891	ribosomal protein L39 pseudogene 6	0	0	0	0	0	0	0	0	0	0	0	0	0	0	0	0	0	0	0	0	0	0	0	0
NC_000001.11	11273198	11299574	+	8516	gene-UBIAD1	UBIAD1	protein_coding	29914	UbiA prenyltransferase domain containing 1	3.20554	4.68325	4.58771	4.3869	5.24621	4.20427	5.45527	4.10023	4.18927	4.78078	6.56944	5.1877	5.44541	4.04025	5.17689	3.88126	5.78638	6.09701	3.39546	5.5715	5.2069	5.58553	5.16016	4.35513
NC_000001.11	11278414	11279275	-	559	gene-UBE2V2P3	UBE2V2P3	pseudogene	100421341	ubiquitin conjugating enzyme E2 V2 pseudogene 3	0	0	0.13187	0	0	0	0	0	0	0	0	0	0	0	0	0	0	0	0	0	0	0	0	0
NC_000001.11	11311439	11316855	-	1953	gene-LOC105376737	LOC105376737	lncRNA	105376737		0	0	0	0	0	0	0	0	0	0	0	0	0	0	0	0	0	0	0	0	0	0	0	0
NC_000001.11	11357945	11364461	+	683	gene-LOC105376739	LOC105376739	lncRNA	105376739		0.111956	0	0	0	0	0	0	0	0	0	0	0	0	0	0	0	0	0	0	0	0	0	0	0
NC_000001.11	11371689	11377536	+	943	gene-LOC105376740	LOC105376740	lncRNA	105376740		0.081088	0	0	0.0786052	0	0.097855	0.338981	0	0.0835149	0	0	0.0956099	0	0	0	0.276716	0.267976	0.0920745	0.0863762	0	0	0.156894	0	0
NC_000001.11	11479155	11537583	+	7508	gene-DISP3	DISP3	protein_coding	57540	dispatched RND transporter family member 3	1.12031	0.718826	0.87382	0.720712	0.809766	0.909499	0.681213	0.46404	0.650344	0.334845	0.375072	0.528376	1.07309	1.18536	1.02997	0.695108	1.62679	1.20271	0.694323	1.34119	1.1709	0.512352	0.77539	0.691578
NC_000001.11	11495407	11501633	-	3663	gene-LOC112268221	LOC112268221	lncRNA	112268221		0	0	0	0	0	0	0	0	0	0	0	0	0	0	0	0	0	0	0	0	0	0	0	0
NC_000001.11	11609531	11613355	+	1285	gene-LINC01647	LINC01647	lncRNA	101929181	long intergenic non-protein coding RNA 1647	0.297533	0.0711857	0.0573658	0.922954	0	0	0.0829206	0.120502	0.367725	0	0	0.0701635	0.14581	0.247351	0.248162	0.135379	0.262207	0.202707	0	0.132819	0.225538	0.172706	0.146144	0
NC_000001.11	11648387	11654429	-	1287	gene-FBXO2	FBXO2	protein_coding	26232	F-box protein 2	278.296	278.614	320.234	296.326	324.521	345.376	199.031	313.901	297.517	219.323	233.904	199.865	174.991	245.361	209.495	231.139	345.968	260.007	281.509	366.276	248.608	153.987	215.81	149.44
NC_000001.11	11654375	11663327	+	3634	gene-FBXO44	FBXO44	protein_coding	93611	F-box protein 44	36.5707	32.8741	27.4251	37.3683	33.2574	38.8509	26.2131	30.2531	32.464	30.0743	31.5649	29.1767	33.9259	27.5076	31.9415	32.5043	31.6631	35.1701	30.2142	33.8151	37.9617	36.9878	30.6187	29.1889
NC_000001.11	11664200	11674354	+	1928	gene-FBXO6	FBXO6	protein_coding	26270	F-box protein 6	30.8561	25.9998	30.0136	26.8356	28.1893	27.0897	27.3014	34.294	33.005	34.6271	30.624	35.6338	38.2409	26.707	34.7337	41.2349	36.1752	34.7215	44.8244	34.7895	35.8263	52.6425	37.7927	39.6825
NC_000001.11	11674480	11691559	-	2205	gene-MAD2L2	MAD2L2	protein_coding	10459	mitotic arrest deficient 2 like 2	103.966	74.6309	84.1121	100.077	78.3725	74.9517	68.6675	75.8424	79.8975	81.0452	64.8775	67.8348	101.458	89.9121	85.507	107.928	82.0182	85.2118	124.192	82.1627	93.8893	98.7014	73.3293	78.5258
NC_000001.11	11686635	11725857	+	9003	gene-DRAXIN	DRAXIN	protein_coding	374946	dorsal inhibitory axon guidance protein	2.62446	1.54437	1.93233	0.9139	1.29944	1.50669	1.18353	0.670771	1.04971	0.767916	0.917515	0.801156	1.51924	2.22418	1.50536	0.627988	0.991758	0.916194	0.705688	0.824642	1.07304	0.657343	1.43928	1.1417
NC_000001.11	11736121	11750771	+	1280	gene-AGTRAP	AGTRAP	protein_coding	57085	angiotensin II receptor associated protein	55.617	38.3046	48.4331	70.8239	46.5623	44.3363	58.0214	49.7802	49.4062	58.8132	42.0939	60.4355	55.0387	47.1802	61.0373	65.4398	69.2956	70.0037	70.0621	68.9356	63.5484	78.8881	47.9756	55.9636
NC_000001.11	11761379	11762321	-	664	gene-LOC101060126	LOC101060126	pseudogene	101060126		0	0	0	0	0	0	0	0	0	0	0	0	0	0	0	0	0	0	0	0	0	0	0	0
NC_000001.11	11762188	11790223	+	6667	gene-C1orf167	C1orf167	protein_coding	284498	chromosome 1 open reading frame 167	0.17204	0.150924	0.0995103	0.1223	0.165802	0.138409	0.0639286	0.162579	0.0590629	0.0418982	0.0422385	0	0.0281035	0.0476745	0.0478309	0.0260931	0.126345	0.0260466	0.109956	0.0767987	0.0289802	0.0110958	0.0422516	0
NC_000001.11	11777077	11779619	-	1868	gene-C1orf167-AS1	C1orf167-AS1	lncRNA	102724659	C1orf167 antisense RNA 1	0	0	0	0	0	0	0	0	0	0	0	0	0	0	0	0	0	0	0	0	0	0	0	0
NC_000001.11	11785723	11806103	-	8806	gene-MTHFR	MTHFR	protein_coding	4524	methylenetetrahydrofolate reductase	4.02041	4.48747	5.32396	3.16499	4.791	4.14965	3.71471	3.15633	3.29113	2.36322	3.04863	2.98964	3.46816	4.93588	5.31421	3.13116	8.67592	5.64972	2.41417	8.59564	5.59492	2.19256	4.8836	3.47767
NC_000001.11	11806191	11843130	+	5599	gene-CLCN6	CLCN6	protein_coding	1185	chloride voltage-gated channel 6	4.01518	4.95026	4.17354	3.07143	3.91567	4.18618	3.84421	3.51229	2.96789	3.57962	5.23072	4.23506	4.55113	4.03055	4.92657	2.95167	6.5293	5.36558	2.18216	6.8586	6.24598	4.46576	5.23235	5.48854
NC_000001.11	11840319	11847616	+	1662	gene-NPPA-AS1	NPPA-AS1	antisense_RNA	100379251	NPPA antisense RNA 1	2.39244	1.98138	2.17331	1.51639	1.77361	2.99818	1.92334	2.04969	2.22711	2.39502	2.71099	3.09213	2.70565	2.00805	3.4057	2.19808	3.04094	4.07488	1.0782	2.97804	3.37132	2.75962	3.16381	3.95303
NC_000001.11	11845709	11847783	-	855	gene-NPPA	NPPA	protein_coding	4878	natriuretic peptide A	0	0	0	0	0	0	0	0	0	0	0	0	0	0	0	0	0	0	0	0	0	0	0	0
NC_000001.11	11857464	11858945	-	708	gene-NPPB	NPPB	protein_coding	4879	natriuretic peptide B	0	0.1292	0	0.104696	0	0	0	0.109354	0	0	0	0	0	0	0	0	0	0	0	0	0	0	0	0
NC_000001.11	11877769	11880758	+	2990	gene-SBF1P2	SBF1P2	pseudogene	390997	SBF1 pseudogene 2	0	0	0	0	0	0	0	0	0	0	0	0	0	0	0	0	0	0	0	0	0	0	0	0
NC_000001.11	11908154	11908272	+	119	gene-RNU5E-1	RNU5E-1	snRNA	26829	RNA%2C U5E small nuclear 1	0	0	0	0	0	0	9.84944	0	0	0	0	0	0	0	0.669934	0	0.707848	0	0	1.43422	0	0	2.36716	0
NC_000001.11	11919591	11926427	-	2819	gene-KIAA2013	KIAA2013	protein_coding	90231	KIAA2013	96.62	124.28	97.5894	75.308	114.599	112.507	73.2528	107.853	116.525	80.4612	89.4394	95.0535	70.121	132.877	104.015	81.3964	112.531	109.834	78.2166	122.177	119.806	61.4321	105.522	90.5923
NC_000001.11	11934717	11975537	+	3117	gene-PLOD1	PLOD1	protein_coding	5351	procollagen-lysine%2C2-oxoglutarate 5-dioxygenase 1	422.194	484.309	397.995	232.719	378.102	409.667	231.771	334.976	434.855	289.798	325.783	416.466	279.125	538.155	496.083	281.51	455.896	469.424	302.24	509.444	529.766	271.387	435.325	526.74
NC_000001.11	11980215	12013508	+	4864	gene-MFN2	MFN2	protein_coding	9927	mitofusin 2	43.9082	54.1056	52.619	44.4078	57.6299	49.1361	58.0959	47.3544	48.3311	49.9633	66.0589	64.0982	68.6251	56.4921	66.3313	47.1565	64.7687	63.888	34.2122	61.5108	67.4889	72.5917	65.2686	66.5124
NC_000001.11	12019466	12032045	+	1931	gene-MIIP	MIIP	protein_coding	60672	migration and invasion inhibitory protein	43.7175	40.4076	38.5563	57.5033	41.5027	38.8511	41.2748	47.4719	46.1679	46.58	39.2778	37.166	48.2727	47.3641	43.6387	65.6751	52.957	59.9825	68.9248	54.2687	53.7309	52.3308	45.271	42.1452
NC_000001.11	12029158	12029222	+	65	gene-MIR6729	MIR6729	miRNA	102466982	microRNA 6729	0	1.40729	0	2.28076	0	0	0	0	2.42322	2.14873	0	1.38708	0	0	2.45299	4.01452	0	0	1.25312	1.31286	0	0	1.44457	3.26051
NC_000001.11	12063303	12144213	+	4216	gene-TNFRSF8	TNFRSF8	protein_coding	943	TNF receptor superfamily member 8	0	0.0433936	0.192331	0.0351635	0.0873975	0	0.0758205	0.0367279	0.0186799	0.033128	0.0222647	0.128311	0.111104	0.131933	0.113457	0.123787	0.119878	0.164756	0.0193199	0.283374	0.0687422	0.280743	0.244988	0.0502688
NC_000001.11	12080250	12080546	-	297	gene-RPL23AP89	RPL23AP89	pseudogene	106480336	ribosomal protein L23a pseudogene 89	0	0.307992	0.744596	0	0.620316	0.621396	0.358764	0	0	0	0.316054	0	0	0.267547	0	0	0	0	0	0.287327	0	0	0	0
NC_000001.11	12166943	12167038	+	96	gene-MIR7846	MIR7846	miRNA	102465836	microRNA 7846	0	0	0	0	0	0	0	0	0	0	0	0	0	0	0	0	0	0	0	0	0	0	0	0
NC_000001.11	12166948	12209222	+	5168	gene-TNFRSF1B	TNFRSF1B	protein_coding	7133	TNF receptor superfamily member 1B	0.207145	0.1947	0.22822	0.172116	0.196069	0.107133	0.0412357	0.104868	0.0761944	0.162153	0.10898	0.122121	0.471315	0.476646	0.231392	0.504922	0.586769	0.436819	0.31522	0.577935	0.317782	0.415111	0.5269	0.389583
NC_000001.11	12191713	12191773	+	61	gene-MIR4632	MIR4632	miRNA	100616438	microRNA 4632	0	0	0	0	0	0	0	0	0	0	0	0	0	0	0	0	0	0	0	0	0	0	0	0
NC_000001.11	12214240	12227610	+	2381	gene-LOC107984917	LOC107984917	lncRNA	107984917		0	0	0	0	0	0	0	0	0	0	0	0	0	0	0	0.146125	0	0	0.0342095	0	0	0	0	0
NC_000001.11	12220727	12221109	-	383	gene-RPL10P17	RPL10P17	pseudogene	390998	ribosomal protein L10 pseudogene 17	0	0	0	0	0	0	0	0	0	0	0	0	0	0	0	0	0	0	0	0	0	0	0	0
NC_000001.11	12230030	12512047	+	16357	gene-VPS13D	VPS13D	protein_coding	55187	vacuolar protein sorting 13 homolog D	5.11892	7.18055	6.69236	4.43199	7.68158	7.10823	5.41331	5.20189	6.52877	5.10615	8.28095	7.82156	5.50403	8.0982	8.22225	5.19005	9.88746	7.22977	2.55458	9.9125	7.84917	5.06076	9.17905	7.67039
NC_000001.11	12507246	12507397	+	152	gene-SNORA59A	SNORA59A	snoRNA	677885	small nucleolar RNA%2C H/ACA box 59A	2.01226	3.6108	0	1.95065	1.21207	1.21417	1.40201	2.03743	8.28995	2.7566	3.70532	2.37263	6.16335	2.09109	2.09795	5.72245	2.21668	2.85613	12.861	2.24569	3.81338	5.84019	1.23549	11.8515
NC_000001.11	12525256	12531132	+	4148	gene-LINC02766	LINC02766	lncRNA	105376744		0.0921721	0.0882099	0.0355425	0.03574	0.0444151	0	0.154127	0	0.0569584	0.101013	0	0.0217358	0	0	0.0192194	0	0.0203071	0	0	0	0.0698691	0.0178341	0	0
NC_000001.11	12567910	12618210	-	2939	gene-DHRS3	DHRS3	protein_coding	9249	dehydrogenase/reductase 3	41.9145	48.6781	47.6301	40.7068	59.4263	62.6066	42.6357	61.5376	62.6499	30.6043	37.3364	44.4205	53.4238	58.5889	64.4233	69.0759	75.779	78.0816	82.3673	80.1969	91.3135	45.8856	50.6067	59.7798
NC_000001.11	12578957	12579023	-	67	gene-MIR6730	MIR6730	miRNA	102466722	microRNA 6730	5.70642	2.73056	6.60135	3.31902	2.74976	2.75454	4.77103	4.62224	3.52632	1.0423	2.80203	5.38269	5.59301	3.55797	4.75953	2.59645	5.02889	3.88774	2.43142	2.54735	4.32563	3.31234	2.8029	4.74477
NC_000001.11	12644085	12667076	+	2531	gene-AADACL4	AADACL4	protein_coding	343066	arylacetamide deacetylase like 4	0	0	0	0	0	0	0	0	0	0	0	0	0	0	0	0	0	0	0	0	0	0	0	0
NC_000001.11	12716110	12728760	+	4055	gene-AADACL3	AADACL3	protein_coding	126767	arylacetamide deacetylase like 3	0	0	0	0	0	0	0	0	0	0	0	0	0	0	0	0	0	0	0	0	0	0	0	0
NC_000001.11	12746200	12763699	+	3564	gene-C1orf158	C1orf158	protein_coding	93190	chromosome 1 open reading frame 158	0.0643653	0	0	0.0207982	0	0	0	0.0217235	0	0	0	0	0	0	0.0223687	0.0244055	0	0	0	0	0	0	0	0
NC_000001.11	12773738	12777906	+	2889	gene-PRAMEF12	PRAMEF12	protein_coding	390999	PRAME family member 12	0	0	0	0	0	0	0	0	0	0	0	0	0	0	0	0	0	0	0.0845823	0	0	0	0	0
NC_000001.11	12791397	12796628	+	2439	gene-PRAMEF1	PRAMEF1	protein_coding	65121	PRAME family member 1	0.0313514	0	0	0	0	0	0	0	0	0	0	0	0	0	0	0	0	0	0	0	0	0	0	0
NC_000001.11	12822686	12823223	-	442	gene-LINC01784	LINC01784	lncRNA	105376745	long intergenic non-protein coding RNA 1784	0	0	0	0	0	0	0	0	0	0	0	0	0	0	0	0	0	0	0	0	0	0	0	0
NC_000001.11	12824380	12831410	-	2311	gene-PRAMEF11	PRAMEF11	protein_coding	440560	PRAME family member 11	0	0	0	0	0	0	0	0	0	0	0	0	0	0	0	0	0	0	0	0	0	0	0	0
NC_000001.11	12838470	12841383	-	1377	gene-PRAMEF30P	PRAMEF30P	pseudogene	441870	PRAME family member 30%2C pseudogene	0	0	0	0	0	0	0	0	0	0	0	0	0	0	0	0	0	0	0	0	0	0	0	0
NC_000001.11	12847377	12848720	-	1134	gene-HNRNPCL1	HNRNPCL1	protein_coding	343069	heterogeneous nuclear ribonucleoprotein C like 1	0.0674303	0	0.0650045	0.0653657	0.243696	0	0	0.136548	0.0694484	0.123164	0.165552	0	0.247839	0.0700718	0.210905	0.153406	0.0742804	0.0765664	0	0.0752524	0.17038	0.0652343	0	0.093445
NC_000001.11	12857086	12861909	+	1936	gene-PRAMEF2	PRAMEF2	protein_coding	65122	PRAME family member 2	0	0	0	0	0	0	0	0	0	0	0	0	0	0	0	0	0	0	0	0	0	0	0	0
NC_000001.11	12879212	12886201	-	1840	gene-PRAMEF4	PRAMEF4	protein_coding	400735	PRAME family member 4	0	0	0	0	0	0	0	0	0	0	0	0	0	0	0	0	0	0	0	0	0	0	0	0
NC_000001.11	12892896	12898270	-	1525	gene-PRAMEF10	PRAMEF10	protein_coding	343071	PRAME family member 10	0	0	0	0	0	0	0	0	0	0	0	0	0	0	0	0	0	0	0	0	0	0	0	0
NC_000001.11	12916647	12920480	+	1558	gene-PRAMEF7	PRAMEF7	protein_coding	441871	PRAME family member 7	0	0	0	0	0	0	0	0	0	0	0	0.0578691	0	0	0	0	0	0	0	0	0	0	0	0
NC_000001.11	12922554	12922659	+	106	gene-RNU6-1072P	RNU6-1072P	pseudogene	106480037	RNA%2C U6 small nuclear 1072%2C pseudogene	0	0	0	0	0	0	0	0	0	0	0	0	0	0	0	0	0	0	0	0	0	0	0	0
NC_000001.11	12938472	12947580	-	1720	gene-PRAMEF6	PRAMEF6	protein_coding	440561	PRAME family member 6	0	0	0	0	0	0	0	0	0	0	0	0	0	0	0	0	0	0	0	0	0	0	0	0
NC_000001.11	13029364	13032130	+	1425	gene-PRAMEF28P	PRAMEF28P	pseudogene	102724742		0	0	0	0	0	0	0	0	0	0	0	0	0	0	0	0	0	0	0	0	0	0	0	0
NC_000001.11	13049476	13056575	-	1947	gene-PRAMEF27	PRAMEF27	protein_coding	101929983	PRAME family member 27	0	0	0	0	0	0	0	0	0	0	0	0	0.0481166	0	0	0	0	0	0	0	0	0	0	0
NC_000001.11	13060769	13062878	+	1897	gene-HNRNPCL3	HNRNPCL3	protein_coding	649330	heterogeneous nuclear ribonucleoprotein C like 3	0	0	0	0	0	0	0	0	0	0	0	0	0	0	0	0	0	0.0457703	0	0	0	0	0	0
NC_000001.11	13070774	13078038	+	2073	gene-PRAMEF25	PRAMEF25	protein_coding	441873	PRAME family member 25	0	0	0	0	0	0	0	0	0	0	0	0	0	0	0	0	0	0	0	0	0	0	0	0
NC_000001.11	13094515	13099717	-	2214	gene-PRAMEF34P	PRAMEF34P	transcribed_pseudogene	649324	PRAME family member 34%2C pseudogene	0	0	0	0	0	0	0	0	0	0	0	0	0	0	0	0	0	0	0	0	0	0	0	0
NC_000001.11	13104375	13105689	-	920	gene-PRAMEF35P	PRAMEF35P	pseudogene	100419649	PRAME family member 35%2C pseudogene	0	0	0	0	0	0	0	0	0	0	0	0	0	0	0	0	0	0	0	0	0	0	0	0
NC_000001.11	13115488	13116854	-	1156	gene-HNRNPCL2	HNRNPCL2	protein_coding	440563	heterogeneous nuclear ribonucleoprotein C like 2	0	0	0	0	0.159372	0	0	0	0	0	0.0812007	0.0779932	0.0810406	0	0.0689638	0	0	0	0	0	0	0	0.081226	0
NC_000001.11	13127069	13132274	+	2214	gene-PRAMEF36P	PRAMEF36P	transcribed_pseudogene	645354	PRAME family member 36%2C pseudogene	0	0	0	0	0	0	0	0	0	0	0	0	0	0	0	0	0	0	0	0	0	0	0	0
NC_000001.11	13148907	13156009	-	1909	gene-PRAMEF26	PRAMEF26	protein_coding	645359	PRAME family member 26	0	0	0	0	0	0	0	0	0	0	0	0	0	0	0	0	0	0	0	0	0	0	0	0
NC_000001.11	13163914	13165631	-	1718	gene-HNRNPCL4	HNRNPCL4	protein_coding	101060301	heterogeneous nuclear ribonucleoprotein C like 4	0	0	0	0	0.0536187	0	0	0	0	0	0	0.0524797	0.0545303	0	0	0	0	0.0505391	0	0	0	0	0	0
NC_000001.11	13171848	13179459	+	2465	gene-PRAMEF9	PRAMEF9	protein_coding	343070	PRAME family member 9	0	0	0	0	0	0	0	0	0	0	0	0	0	0	0	0	0	0	0	0	0	0	0	0
NC_000001.11	13196188	13201409	-	2456	gene-PRAMEF13	PRAMEF13	protein_coding	400736	PRAME family member 13	0	0	0	0	0	0	0	0	0	0	0	0	0	0	0	0	0	0	0	0	0	0	0	0
NC_000001.11	13222695	13226154	-	2125	gene-PRAMEF18	PRAMEF18	protein_coding	391003	PRAME family member 18	0	0	0	0	0	0	0	0	0	0	0	0	0	0	0	0	0	0	0	0	0	0	0	0
NC_000001.11	13254197	13263435	+	1856	gene-PRAMEF5	PRAMEF5	protein_coding	343068	PRAME family member 5	0	0	0	0	0	0	0	0	0	0	0	0	0	0	0	0	0	0	0	0	0	0	0	0
NC_000001.11	13279126	13279231	-	106	gene-RNU6-771P	RNU6-771P	pseudogene	106479907	RNA%2C U6 small nuclear 771%2C pseudogene	0	0	0	0	0	0	0	0	0	0	0	0	0	0	0	0	0	0	0	0	0	0	0	0
NC_000001.11	13281223	13285137	-	1676	gene-PRAMEF8	PRAMEF8	protein_coding	391002	PRAME family member 8	0	0	0	0	0	0	0	0	0	0	0	0.0537948	0	0	0	0	0	0	0	0	0	0	0	0
NC_000001.11	13303539	13308907	+	1518	gene-PRAMEF33	PRAMEF33	protein_coding	645382	PRAME family member 33	0	0	0	0	0	0	0	0	0	0	0	0	0	0	0	0	0	0	0	0	0	0	0	0
NC_000001.11	13315581	13322598	+	1865	gene-PRAMEF15	PRAMEF15	protein_coding	653619	PRAME family member 15	0	0	0	0	0	0	0	0	0	0	0	0	0	0	0	0	0	0	0	0	0	0	0	0
NC_000001.11	13341892	13347134	-	2458	gene-PRAMEF14	PRAMEF14	protein_coding	729528	PRAME family member 14	0	0	0	0	0	0	0	0	0	0	0	0	0	0	0	0	0	0	0	0	0	0	0	0
NC_000001.11	13368441	13372469	-	2635	gene-PRAMEF19	PRAMEF19	protein_coding	645414	PRAME family member 19	0	0	0	0	0	0	0	0	0	0	0	0	0	0	0	0	0	0	0	0	0	0	0	0
NC_000001.11	13389632	13392629	+	1578	gene-PRAMEF17	PRAMEF17	protein_coding	391004	PRAME family member 17	0	0	0	0	0	0	0	0	0	0	0	0	0	0	0	0	0	0	0	0	0	0	0	0
NC_000001.11	13410450	13421328	+	1597	gene-PRAMEF20	PRAMEF20	protein_coding	645425	PRAME family member 20	0	0	0	0	0	0	0	0	0	0	0	0	0	0	0	0	0	0	0	0	0	0	0	0
NC_000001.11	13474973	13514003	-	2168	gene-LRRC38	LRRC38	protein_coding	126755	leucine rich repeat containing 38	0	0	0	0	0	0	0	0	0	0	0	0	0	0	0	0	0	0	0	0	0	0	0	0
NC_000001.11	13486844	13493726	+	2792	gene-LOC102724856	LOC102724856	lncRNA	102724856		0	0	0	0	0	0	0	0	0	0	0	0	0	0	0	0	0	0	0	0	0	0	0	0
NC_000001.11	13513220	13517054	+	1261	gene-LOC107984918	LOC107984918	lncRNA	107984918		0	0	0	0	0	0	0	0	0	0	0	0	0	0	0	0	0	0	0	0	0	0	0	0
NC_000001.11	13583757	13617957	+	3142	gene-PDPN	PDPN	protein_coding	10630	podoplanin	0	0	0	0	0	0	0	0	0	0	0	0	0	0	0	0	0	0	0	0	0	0	0	0
NC_000001.11	13623126	13642847	+	2123	gene-LOC107984919	LOC107984919	lncRNA	107984919		0	0	0	0	0	0	0	0	0	0	0	0	0	0	0	0	0	0	0	0	0	0	0	0
NC_000001.11	13670194	13674718	+	1123	gene-LOC105378612	LOC105378612	lncRNA	105378612		0	0	0	0	0	0	0	0	0	0	0	0	0	0	0	0	0	0	0	0	0	0	0	0
NC_000001.11	13687103	13691892	-	443	gene-LOC105376756	LOC105376756	lncRNA	105376756		0	0	0	0	0	0	0	0	0	0	0	0	0	0	0	0	0	0	0	0	0	0	0	0
NC_000001.11	13698874	13825079	+	12003	gene-PRDM2	PRDM2	protein_coding	7799	PR/SET domain 2	1.47797	2.08051	1.66432	1.71679	1.9263	1.54526	2.16604	1.1804	1.25976	1.27415	2.29919	2.18584	1.70929	2.19788	2.54383	1.66672	3.05973	2.37266	0.963616	2.92914	2.59965	1.40519	2.62847	1.85395
NC_000001.11	13893386	15118043	+	16172	gene-KAZN	KAZN	protein_coding	23254	kazrin%2C periplakin interacting protein	3.44693	4.35535	3.92004	2.40635	4.31763	4.01131	3.32731	3.86825	3.74001	3.73524	4.99755	4.13113	2.81536	3.32154	3.44089	1.58128	3.63562	3.13008	1.33975	3.42991	2.64632	2.66225	4.11076	2.79135
NC_000001.11	14214243	14221488	+	4235	gene-LOC107985467	LOC107985467	lncRNA	107985467		0	0	0	0	0	0	0	0	0	0	0	0	0	0	0	0	0	0.0205021	0	0	0	0	0	0
NC_000001.11	14222028	14254889	-	415	gene-LOC107985468	LOC107985468	lncRNA	107985468		0	0	0	0	0	0	0	0	0	0	0	0	0	0	0	0	0	0	0	0	0	0	0	0
NC_000001.11	14348955	14419973	-	1247	gene-KAZN-AS1	KAZN-AS1	lncRNA	105376762	KAZN antisense RNA 1	0	0	0.0591139	0	0	0	0	0	0	0	0	0	0	0	0	0	0	0.0696281	0	0	0	0	0	0
NC_000001.11	14801092	14818118	-	5401	gene-LOC105376759	LOC105376759	lncRNA	105376759		0	0	0	0	0	0	0	0	0	0	0	0	0	0	0	0	0	0	0	0	0	0	0	0
NC_000001.11	14886750	14911575	-	2311	gene-LOC107985469	LOC107985469	lncRNA	107985469		0.0330878	0.0395819	0.12759	0.0962242	0.119581	0.0798591	0	0.100505	0.170391	0.030218	0	0	0.0405379	0	0	0.112914	0	0.0751417	0	0	0	0	0	0
NC_000001.11	15111815	15152464	-	6979	gene-TMEM51-AS1	TMEM51-AS1	lncRNA	200197	TMEM51 antisense RNA 1	0.745047	0.917489	0.87668	0.541677	1.47831	1.1371	0.412227	0.776554	1.18487	1.06067	1.35846	1.52442	0.335589	1.07026	1.13089	0.535921	1.40008	1.44316	0.268436	1.66295	1.57803	0.44519	1.80287	1.29061
NC_000001.11	15152418	15220478	+	2808	gene-TMEM51	TMEM51	protein_coding	55092	transmembrane protein 51	15.4947	21.3048	16.9062	14.1492	23.3573	21.8534	14.8749	22.361	27.0649	25.3172	23.8682	25.9435	17.0484	26.9682	25.7791	21.1877	28.408	27.1487	19.3479	28.8709	28.6583	21.3918	33.6064	27.6993
NC_000001.11	15164192	15171624	-	723	gene-TMEM51-AS2	TMEM51-AS2	lncRNA	727684	TMEM51 antisense RNA 2	0.105762	0	0	0	0.127409	0	0	0	0	0	0.259663	0	0	0	0	0	0	0	0	0	0	0	0	0
NC_000001.11	15191757	15193125	-	1034	gene-MFFP1	MFFP1	pseudogene	100420251	MFF pseudogene 1	0	0	0	0	0	0	0	0	0	0	0	0	0	0	0	0	0	0	0	0	0	0.143086	0	0
NC_000001.11	15236560	15400283	+	7958	gene-FHAD1	FHAD1	protein_coding	114827	forkhead associated phosphopeptide binding domain 1	1.04735	1.45981	1.49134	0.745159	1.16911	1.19434	0.937259	0.992346	1.29641	1.10569	1.67495	1.42752	0.847597	1.62757	1.64293	0.502781	0.889124	0.731008	0.255883	0.664846	0.849761	1.04113	1.56928	1.55794
NC_000001.11	15326680	15343883	-	3112	gene-FHAD1-AS1	FHAD1-AS1	lncRNA	101927417	FHAD1 antisense RNA 1	0.0491427	0	0	0.047638	0.0296006	0.0889562	0	0	0.0253067	0	0.0603265	0.0289718	0	0.0510678	0.0512353	0	0.0270675	0	0	0.0274217	0.0310429	0	0	0.068102
NC_000001.11	15388358	15413823	-	7078	gene-LOC101927441	LOC101927441	lncRNA	101927441		0.0216067	0.0258473	0.0520734	0.0209451	0.0130145	0	0	0.0109385	0.03338	0.0197326	0.0132619	0.0127381	0.0264716	0.0224531	0.0112634	0.0368669	0	0.0490682	0.0230157	0.0120565	0.0136487	0.020903	0.0132661	0.0449138
NC_000001.11	15409888	15430339	+	2422	gene-EFHD2	EFHD2	protein_coding	79180	EF-hand domain family member D2	84.8008	118.553	87.8372	91.8755	162.669	148.55	97.4903	219.992	197.146	241.622	272.69	303.35	113.216	168.798	171.59	117.543	144.297	136.8	108.256	135.58	131.905	198.195	300.96	277.342
NC_000001.11	15438442	15449247	+	3488	gene-CTRC	CTRC	protein_coding	11330	chymotrypsin C	0.0657677	0.0786757	0.10567	0.170011	0.132048	0.132278	0	0.110984	0.135472	0.0600635	0.107647	0.103395	0.0268587	0.0455627	0.0914245	0.124686	0.0482993	0.0746785	0.0700568	0.0489313	0.0553931	0.106043	0.10768	0.0303803
NC_000001.11	15456732	15472091	+	916	gene-CELA2A	CELA2A	protein_coding	63036	chymotrypsin like elastase 2A	0	0	0	0	0	0	0	0	0	0	0	0	0	0	0	0	0	0	0	0	0	0.0807595	0	0
NC_000001.11	15463533	15467379	-	1247	gene-LOC105376767	LOC105376767	lncRNA	105376767		0.0613199	0.073355	0.118228	0	0.295483	0.295998	0.0854475	0	0.0631552	0.112003	0.225825	0.216905	0.375633	0.0637221	0.255725	0.279009	0.810591	0.139256	0.522552	0.2053	0.309882	0.415261	0.677687	0.339909
NC_000001.11	15476104	15491395	+	915	gene-CELA2B	CELA2B	protein_coding	51032	chymotrypsin like elastase 2B	0	0	0	0	0	0	0	0.253844	0	0	0	0	0	0	0	0.0950614	0	0	0	0	0	0	0.10262	0.231621
NC_000001.11	15491401	15524912	-	3997	gene-CASP9	CASP9	protein_coding	842	caspase 9	9.12541	9.17712	8.50204	6.69478	8.98815	10.0427	7.14441	8.71657	9.95022	10.448	10.756	12.271	8.1331	12.8228	13.2239	10.772	13.0239	14.6195	10.0873	13.9629	13.9942	10.4939	13.5548	17.1265
NC_000001.11	15526694	15571987	+	7766	gene-DNAJC16	DNAJC16	protein_coding	23341	DnaJ heat shock protein family %28Hsp40%29 member C16	5.7699	8.96362	8.5713	4.68649	9.56043	8.03237	8.67132	6.00159	5.31385	7.08589	11.8937	9.49665	7.43094	9.24969	8.91049	5.66733	12.5711	9.26847	2.8004	13.4389	10.5114	7.76335	12.9251	9.67427
NC_000001.11	15542166	15542304	+	139	gene-SCARNA21B	SCARNA21B	guide_RNA	107397391	small Cajal body-specific RNA 21B	0	0	0	0	0	0	0	0	0	0	0	0.648634	0	0	0	0	0	0	0	0	0	0	0	0.76235
NC_000001.11	15571699	15585051	-	3095	gene-AGMAT	AGMAT	protein_coding	79814	agmatinase	0	0	0.0238175	0	0	0	0	0	0	0	0	0	0	0	0	0	0	0	0	0	0.0312135	0	0.0303384	0
NC_000001.11	15609982	15614946	-	1464	gene-CD24P1	CD24P1	pseudogene	935	CD24 molecule pseudogene 1	0	0	0	0	0	0	0	0	0	0	0	0	0	0	0	0	0	0	0	0.0582897	0	0	0	0
NC_000001.11	15617458	15669044	+	10667	gene-DDI2	DDI2	protein_coding	84301	DNA damage inducible 1 homolog 2	4.51613	7.86363	6.88984	5.65647	8.06574	7.1801	7.30198	6.21296	6.21649	5.65636	9.94383	8.58748	6.31462	7.49397	7.80256	5.2024	9.31809	7.70016	2.90166	8.91202	7.60746	5.15964	10.8008	8.08633
NC_000001.11	15659713	15662033	+	2321	gene-RSC1A1	RSC1A1	protein_coding	6248	regulator of solute carriers 1	2.24028	5.32053	3.39832	2.6188	5.55639	4.13478	3.44312	4.00289	3.18954	3.49019	7.11796	5.67143	3.87487	5.40927	4.80875	2.66078	5.66157	5.0128	1.19319	6.17685	4.91145	3.25098	7.92928	4.97646
NC_000001.11	15681506	15734769	+	4486	gene-PLEKHM2	PLEKHM2	protein_coding	23207	pleckstrin homology and RUN domain containing M2	35.4887	41.0469	37.4984	38.4834	45.7094	40.6464	42.7067	44.631	44.0295	40.1163	46.6829	46.1654	45.2543	42.5825	43.9663	45.7592	46.6986	46.7228	43.232	47.4238	45.8048	53.0165	50.6116	47.3614
NC_000001.11	15735088	15741392	+	4420	gene-SLC25A34	SLC25A34	protein_coding	284723	solute carrier family 25 member 34	0.1557	0.227649	0.300197	0.436028	0.208409	0.438421	0.168749	0.087582	0.0712711	0.189594	0.403505	0.101991	0.169562	0.305621	0.27055	0.314864	0.285862	0.333947	0.0737129	0.386137	0.415273	0.0669463	0.3399	0.16782
NC_000001.11	15740051	15749890	-	633	gene-SLC25A34-AS1	SLC25A34-AS1	lncRNA	110806303	SLC25A34 and TMEM82 antisense RNA 1	0	0	0	0	0	0	0	0	0	0	0	0	0	0	0	0	0	0	0	0	0	0	0	0
NC_000001.11	15742499	15747982	+	1443	gene-TMEM82	TMEM82	protein_coding	388595	transmembrane protein 82	0.105982	0	0	0	0	0	0.0738413	0.107308	0	0	0	0	0	0	0	0	0	0	0	0	0	0	0	0
NC_000001.11	15756170	15786590	+	5000	gene-FBLIM1	FBLIM1	protein_coding	54751	filamin binding LIM protein 1	1.03994	1.06109	0.943553	1.0081	3.55572	2.76832	1.02291	2.30719	2.17363	0.530737	1.01377	0.613089	5.20877	12.7774	8.40272	8.01967	11.9612	12.2946	7.9335	15.4971	10.4721	5.65174	13.7466	9.32506
NC_000001.11	15792727	15793339	+	613	gene-RPL12P14	RPL12P14	pseudogene	729500	ribosomal protein L12 pseudogene 14	0	0.298446	0.240506	0.120921	0.300545	0.150534	0	0.252602	0	0.341764	0.306258	0.14708	0.152827	0	0.130052	0	0.137413	0	0.132876	0	0.157595	0.120678	0	0.345731
NC_000001.11	15807162	15807699	-	538	gene-UQCRHL	UQCRHL	protein_coding	440567	ubiquinol-cytochrome c reductase hinge protein like	58.8418	63.0794	70.9747	58.418	49.1405	51.6272	42.3835	55.2606	58.6999	51.0124	55.1344	43.4042	63.7323	49.3311	48.9002	64.3467	53.3899	53.2577	53.7467	48.6956	43.6341	58.0255	39.6184	49.8319
NC_000001.11	15828212	15828733	+	522	gene-RPS16P1	RPS16P1	pseudogene	441876	ribosomal protein S16 pseudogene 1	1.31838	0.700948	1.41217	0.99401	1.58822	0.883882	1.02062	1.92815	1.81045	0.535125	0.719295	0.863603	0.717877	0.761125	1.67997	0.999784	0.806838	0.831669	0	0.980876	0.740273	1.13373	0.35976	1.21801
NC_000001.11	15834215	15848147	-	2732	gene-FLJ37453	FLJ37453	lncRNA	729614	uncharacterized LOC729614	0.867659	1.43974	1.29514	1.22094	1.58474	1.24973	1.56007	1.27526	1.12424	1.48256	1.09948	0.957044	0.960148	0.756221	1.07969	1.33719	1.20246	1.1759	1.19257	1.28067	1.13154	0.97479	0.824866	0.620595
NC_000001.11	15847707	15940456	+	12385	gene-SPEN	SPEN	protein_coding	23013	spen family transcriptional repressor	15.7995	27.5344	19.3617	11.7187	21.6886	22.3149	17.8692	16.8285	20.1958	18.6806	38.0626	36.4717	15.8319	25.7728	25.5806	11.5881	19.3089	20.5551	7.56323	17.9147	19.1027	16.4676	38.1427	32.7611
NC_000001.11	15939933	15976132	-	4730	gene-ZBTB17	ZBTB17	protein_coding	7709	zinc finger and BTB domain containing 17	15.2285	15.8193	13.3092	15.0914	15.0542	16.1534	13.5162	15.7791	17.5991	17.4658	18.4362	19.3473	17.8651	19.2186	21.0514	22.3613	18.2537	23.6982	22.1455	19.9719	22.5073	21.9425	24.8738	26.3908
NC_000001.11	16004236	16008807	+	3039	gene-SRARP	SRARP	protein_coding	149563	steroid receptor associated and regulated protein	0	0	0	0	0	0	0.0350619	0	0	0	0	0	0	0	0	0	0	0	0	0	0	0	0	0
NC_000001.11	16014029	16019594	-	2620	gene-HSPB7	HSPB7	protein_coding	27129	heat shock protein family B %28small%29 member 7	0.145927	0	0	0	0.0351592	0.0352203	0	0	0	0	0	0	0.0357569	0	0.0304283	0	0	0.0662796	0	0.0325711	0.0368724	0	0	0
NC_000001.11	16022036	16034050	+	2491	gene-CLCNKA	CLCNKA	protein_coding	1187	chloride voltage-gated channel Ka	0.675332	0.257052	0.473481	0.446355	0.443759	0.296354	0.171101	0.528375	0.379388	0.50462	0.301463	0.289555	0.150434	0.318994	0.448057	0.419018	0.338153	0.278848	0.130795	0.342578	0.426601	0.237578	0.150778	0.425398
NC_000001.11	16034510	16040031	-	1374	gene-LOC440568	LOC440568	pseudogene	440568	family with sequence similarity 131 member C pseudogene	10.7965	8.58814	8.79859	10.7896	7.57585	9.1337	7.28965	9.63555	8.0818	9.60596	8.81294	8.53043	6.95463	7.28686	8.23912	10.8885	7.41798	7.33031	9.42575	5.83814	8.78872	9.6373	7.17555	8.63775
NC_000001.11	16043782	16057326	+	2938	gene-CLCNKB	CLCNKB	protein_coding	1188	chloride voltage-gated channel Kb	2.23828	1.18312	1.15415	0.832579	1.12873	1.31914	0.471474	1.2122	1.01861	1.09338	1.08629	0.368251	0.701506	0.703198	0.814045	0.592112	1.40485	0.768374	0.776268	0.958507	0.822036	0.352505	0.830949	0.360676
NC_000001.11	16057769	16073651	-	1720	gene-FAM131C	FAM131C	protein_coding	348487	family with sequence similarity 131 member C	25.785	23.613	20.3145	19.6517	23.5113	21.5671	19.2043	21.4262	22.0238	23.9546	22.8667	20.7578	21.4599	19.1262	18.2156	21.1385	18.6588	21.2018	24.1517	18.5557	19.2088	22.1927	19.38	16.203
NC_000001.11	16124337	16156104	-	4270	gene-EPHA2	EPHA2	protein_coding	1969	EPH receptor A2	234.842	304.712	228.724	112.35	296.673	261.445	140.116	266.029	278.334	279.401	342.695	392.313	125.54	184.455	179.459	76.9386	119.821	126.254	64.7997	98.0867	119.66	161.88	238.547	229.95
NC_000001.11	16154996	16168216	+	5244	gene-LOC101927479	LOC101927479	lncRNA	101927479		0.306214	0.732627	0.463882	0.409919	0.368889	0.299144	0.650209	0.206696	0.405487	0.279655	0.358002	0.412632	0.482349	0.227292	0.410469	0.232215	0.305195	0.248359	0.201923	0.504466	0.25791	0.324455	0.12534	0.161658
NC_000001.11	16197854	16212700	-	3444	gene-ARHGEF19	ARHGEF19	protein_coding	128272	Rho guanine nucleotide exchange factor 19	40.3644	45.4447	42.5296	42.6153	49.2146	49.595	43.1286	51.4127	55.6587	46.0692	47.9697	54.1903	34.3559	33.2243	42.0602	49.4257	40.0869	54.6824	45.3382	36.0028	53.4922	51.9376	41.1141	49.6911
NC_000001.11	16215438	16227316	-	4652	gene-ANO7L1	ANO7L1	transcribed_pseudogene	101927546		1.18348	0.668552	1.26767	1.24285	0.49504	0.912458	1.53462	1.03186	0.541734	0.915706	0.928188	0.930285	0.805529	0.990706	1.07964	0.972275	2.08231	1.64246	1.24315	2.20128	1.16292	0.922311	0.726634	0.410017
NC_000001.11	16231692	16237445	-	1847	gene-CPLANE2	CPLANE2	protein_coding	79363	ciliogenesis and planar polarity effector 2	3.97441	2.7239	2.79375	3.89285	3.84029	3.2974	5.30746	2.89234	2.64363	3.21379	5.18383	3.27056	4.71712	3.87197	3.71202	3.90874	4.42376	4.74794	3.8808	4.62026	4.18433	4.16539	2.74524	3.04073
NC_000001.11	16241080	16241440	-	361	gene-MT1XP1	MT1XP1	pseudogene	645652	metallothionein 1X pseudogene 1	1.2709	1.26695	2.85876	1.43732	2.55172	1.78931	0	1.9302	2.18157	2.51479	2.3402	0.499502	1.55706	3.52184	3.09172	4.33701	0.93334	3.12671	7.44582	3.30944	2.14085	1.63935	2.60103	3.52244
NC_000001.11	16246840	16352480	-	6552	gene-FBXO42	FBXO42	protein_coding	54455	F-box protein 42	16.6073	19.7411	14.0635	9.02801	17.9257	18.5343	11.8717	15.0071	19.7007	14.6873	19.4985	20.5034	12.6827	22.8245	20.3686	13.4083	16.0703	21.2427	12.3323	16.2545	20.9666	11.4373	23.9759	27.1224
NC_000001.11	16367242	16398145	+	3551	gene-SZRD1	SZRD1	protein_coding	26099	SUZ RNA binding domain containing 1	141.519	165.688	141.202	129.296	159.201	139.338	141.451	138.972	142.738	132.863	159.425	148.887	163.859	161.429	151.878	125.732	161.114	143.357	110.745	163.559	144.732	163.43	174.547	165.5
NC_000001.11	16369093	16369551	-	459	gene-RPL22P3	RPL22P3	pseudogene	729662	ribosomal protein L22 pseudogene 3	0	0.199289	0.160599	0.161492	0.200691	0	0	0	0.171579	0.152143	0.204506	0.196427	0	0	0	0.189502	0.183516	0.378328	0	0.185918	0	0.161167	0	0
NC_000001.11	16395606	16437842	-	7442	gene-SPATA21	SPATA21	protein_coding	374955	spermatogenesis associated 21	0.102749	0.0122915	0.00990527	0.0697223	0.0742679	0.0619976	0.0286356	0.0416138	0.0105824	0.0281512	0.0126133	0	0.0251768	0.0533871	0.0428499	0	0	0.0583353	0.06567	0.0802679	0.103849	0.0397612	0.0252344	0.028478
NC_000001.11	16440724	16460078	+	3214	gene-NECAP2	NECAP2	protein_coding	55707	NECAP endocytosis associated 2	32.7609	36.6009	32.6603	31.5503	38.2913	32.4147	34.2137	39.6989	34.6236	35.9164	49.6502	39.8904	37.1059	44.4035	39.1914	29.4448	44.8426	38.9286	27.5733	46.0667	37.8127	39.0363	54.8659	43.9165
NC_000001.11	16460948	16468481	+	3245	gene-LINC01772	LINC01772	lncRNA	107984921	long intergenic non-protein coding RNA 1772	0.212078	0.479215	0.340748	0.274113	0.510972	0.511861	0.426869	0.262449	0.315504	0.193684	0.318197	0.083353	0.23096	0.489747	0.786166	0.0536094	0.700868	0.240812	0.150606	0.184084	0.387018	0.0911873	0.665527	0.163277
NC_000001.11	16467436	16492701	-	5368	gene-CROCCP3	CROCCP3	transcribed_pseudogene	114819	CROCC pseudogene 3	0.868931	0.664581	0.837671	0.994222	0.978142	1.16894	0.61534	0.576919	0.689542	0.663473	1.11914	0.923772	1.13439	0.976985	1.5891	0.388888	1.23966	0.905788	0.24278	1.1446	1.25976	0.551235	0.909586	0.987022
NC_000001.11	16514122	16514285	-	164	gene-RNU1-1	RNU1-1	snRNA	26871	RNA%2C U1 small nuclear 1	0.466256	0.557766	0.449482	0	0	0.562666	114.999	0.472088	1.44063	0.425816	1.7171	1.09951	0	13.5666	0.972222	1.06075	1.02724	2.11771	0.993326	1.04069	1.76718	0.451071	1.14509	1.93841
NC_000001.11	16520585	16520658	-	74	gene-TRN-GTT5-1	TRN-GTT5-1	tRNA	107985757		0	0	0	0	0	0	0	0	0	0	0	0	0	0	0	0	0	0	0	0	0	0	0	0
NC_000001.11	16533891	16535652	-	1546	gene-LINC01783	LINC01783	lncRNA	100132147	long intergenic non-protein coding RNA 1783	0	0.118336	0.0953623	0.0479461	0	0	0.0689217	0	0	0	0	0	0	0	0	0	0	0	0	0.0551981	0	0	0	0
NC_000001.11	16535279	16535350	-	72	gene-TRE-TTC4-1	TRE-TTC4-1	tRNA	107985758		0	0	0	0	0	0	0	0	0	0	0	0	0	0	0	0	0	0	0	0	0	0	0	0
NC_000001.11	16545939	16546009	-	71	gene-TRG-CCC1-1	TRG-CCC1-1	tRNA	7195		0	0	0	0	0	0	0	0	0	0	0	0	0	0	0	0	0	0	0	0	0	0	0	0
NC_000001.11	16562323	16613564	-	5954	gene-NBPF1	NBPF1	protein_coding	55672	NBPF member 1	7.53872	10.2474	10.2141	5.02963	10.4742	9.22152	6.19203	6.11162	6.98394	6.09902	9.69581	8.40424	7.4424	10.8636	12.6666	5.09849	10.9501	12.7162	2.79079	11.9104	12.2664	6.10045	11.7805	11.693
NC_000001.11	16613598	16624540	+	7512	gene-LOC105376794	LOC105376794	lncRNA	105376794		0	0	0	0	0	0	0	0	0	0	0.0124957	0	0	0.0211559	0	0	0.0112132	0	0	0.02272	0.0128602	0	0	0
NC_000001.11	16618256	16630906	-	1765	gene-CROCCP2	CROCCP2	transcribed_pseudogene	84809	CROCC pseudogene 2	13.6469	15.0297	15.8707	16.5048	14.2481	17.7235	14.851	14.344	13.5199	16.9342	16.0081	16.2952	20.8066	16.4776	22.1325	16.5092	19.5194	19.1362	15.8291	19.5814	20.4705	17.9386	19.7902	20.713
NC_000001.11	16645574	16650420	+	2636	gene-MST1P2	MST1P2	transcribed_pseudogene	11209	macrophage stimulating 1 pseudogene 2	7.60018	5.82988	6.57171	7.64868	6.39507	9.03169	5.33574	4.31757	6.06494	5.8813	5.94687	5.36993	7.46336	6.08923	10.7667	6.3355	10.5133	10.1451	4.41872	11.0069	11.7642	5.02339	9.15463	6.99476
NC_000001.11	16654157	16667145	-	2799	gene-LOC107985736	LOC107985736	lncRNA	107985736		0.327828	0.130723	0.105345	0.211861	0.263285	0.16484	0.228409	0.0276608	0.08441	0.124748	0.0335363	0.257692	0.234291	0.0567784	0.256341	0.217531	0.511603	0.310205	0.0291007	0.274393	0.2416	0.079288	0.335467	0.189294
NC_000001.11	16666785	16666948	-	164	gene-RNU1-3	RNU1-3	snRNA	26869	RNA%2C U1 small nuclear 3	0.466256	0.557766	0.449482	0	0	0.562666	115.649	0.472088	1.44063	0.425816	1.7171	1.09951	0	13.5666	0.486111	1.06075	1.02724	2.11771	0.993326	0.520343	2.35624	0.451071	1.14509	1.93841
NC_000001.11	16678271	16678341	-	71	gene-TRG-CCC4-1	TRG-CCC4-1	tRNA	107985759		0	0	0	0	0	0	3.00149	0	0	0	1.32208	0	0	0	0	0	0	0	0	0	0	0	0	0
NC_000001.11	16683091	16686249	-	3159	gene-EIF1AXP1	EIF1AXP1	pseudogene	280661	EIF1AX pseudogene 1	11.4493	12.2486	15.0277	11.3334	12.6555	15.6278	14.1329	10.9798	10.72	12.8217	14.3818	13.8422	14.3535	11.1432	15.3438	7.65457	14.479	14.155	6.54922	13.5609	14.4649	13.2543	16.1103	12.6462
NC_000001.11	16691218	16720157	-	2015	gene-ESPNP	ESPNP	transcribed_pseudogene	284729	espin pseudogene	1.06255	2.26982	1.82916	0.367865	1.69148	1.8776	0.634559	0.922153	1.52428	0.658483	1.95655	1.78978	1.25531	1.41966	2.53212	0.431668	1.50492	2.1545	0.282962	1.65167	2.49305	0.697538	2.88915	2.8398
NC_000001.11	16727285	16727355	+	71	gene-TRG-CCC5-1	TRG-CCC5-1	tRNA	100189045		0	0	0	0	0	0	0	0	0	0	0	0	0	0	0	0	0	0	0	0	0	0	0	0
NC_000001.11	16740516	16740679	+	164	gene-RNU1-4	RNU1-4	snRNA	6060	RNA%2C U1 small nuclear 4	0.466256	0.557766	0.449482	0	0	0.562666	114.999	0.472088	1.44063	0.425816	1.7171	1.09951	0	13.0821	0.486111	1.06075	1.02724	2.11771	0.993326	0.520343	1.76718	0.451071	0.572544	1.29228
NC_000001.11	16750235	16750964	+	496	gene-CROCCP4	CROCCP4	pseudogene	100421113	CROCC pseudogene 4	0.154165	0.368845	0.297238	0.149445	0.371439	0.186043	0	0	0	0.281588	0.18925	0.181774	0.377754	0.160204	0.642921	0.175365	0.339653	0.700212	0	0.516146	0.584308	0	0.189309	0.427285
NC_000001.11	16757120	16770380	-	2566	gene-MST1L	MST1L	transcribed_pseudogene	11223		5.21494	3.35094	4.30914	4.79529	3.41041	5.46615	2.8237	2.92673	3.6523	4.02783	2.9631	3.02173	4.12556	3.34444	5.68556	4.37279	5.51493	6.25988	3.33302	6.71781	5.98609	3.11355	4.68388	3.75798
NC_000001.11	16858949	16859021	-	73	gene-MIR3675	MIR3675	miRNA	100500876	microRNA 3675	0	0	0	0	0	0	0	0	0	0	0	0	0	0	0	0	0	0	0	0	0	0	0	0
NC_000001.11	16861921	16861991	+	71	gene-TRG-CCC1-2	TRG-CCC1-2	tRNA	100189298		0	0	0	0	0	0	0	0	0	0	0	0	0	0	0	0	0	0	0	0	0	0	0	0
NC_000001.11	16872226	16874096	+	1292	gene-LOC112267871	LOC112267871	lncRNA	112267871	uncharacterized LOC112267871	0.0591842	0.2124	0.22822	0	0.142596	0.071422	0.247414	0.119849	0.182867	0.216204	0.0726533	0.139567	0.07251	0.246011	0.308522	0.0673229	0	0.134406	0	0.396298	0.149544	0.286284	0.0726759	0.0820175
NC_000001.11	16872583	16872654	+	72	gene-TRE-TTC3-1	TRE-TTC3-1	tRNA	7193		0	0	0	0	0	0	0	0	0	0	0	0	0	0	0	0	0	0	0	0	0	0	0	0
NC_000001.11	16875463	16875536	+	74	gene-TRN-GTT13-1	TRN-GTT13-1	tRNA	100189183		0	0	0	0	0	0	0	0	0	0	0	0	0	0	0	0	0	0	0	1.15319	0	0	0	0
NC_000001.11	16887335	16890135	+	1169	gene-LOC107985101	LOC107985101	pseudogene	107985101		0	0	0	0	0	0	0	0	0	0	0	0	0	0	0	0	0	0	0	0	0	0	0	0
NC_000001.11	16888538	16889666	-	630	gene-LOC105376805	LOC105376805	lncRNA	105376805	uncharacterized LOC105376805	0	0.145196	0.117008	0.235317	0	0.292944	0.169132	0.245786	0.250014	0	0.148997	0.286223	0	0.126129	0.253086	0.690327	0.133705	0.275639	0.25858	0.270909	0.306685	0.352265	0	0.504603
NC_000001.11	16889677	16889750	+	74	gene-TRN-GTT4-1	TRN-GTT4-1	tRNA	791226		0	0	0	0	0	0	0	0	0	0	0	0	0	0	0	0	0	0	0	0	0	0	0	0
NC_000001.11	16895980	16896143	+	164	gene-RNU1-2	RNU1-2	snRNA	26870	RNA%2C U1 small nuclear 2	0.466256	0.557766	0.449482	0	0	0.562666	114.35	0.472088	1.44063	0.425816	1.7171	1.09951	0	13.0821	0.486111	1.06075	1.02724	2.11771	0.993326	0.520343	1.76718	0	0.572544	1.29228
NC_000001.11	16914082	16972979	+	8147	gene-CROCC	CROCC	protein_coding	9696	ciliary rootlet coiled-coil%2C rootletin	6.23216	5.42307	6.4875	7.04217	4.47752	7.28296	4.28985	4.94166	5.73235	6.28307	4.9198	6.4408	5.48506	7.35411	8.12193	7.74044	7.71309	8.69648	4.05914	7.51026	8.0396	5.89299	7.26099	7.96018
NC_000001.11	16974502	16981583	-	1115	gene-MFAP2	MFAP2	protein_coding	4237	microfibril associated protein 2	97.7941	88.1921	98.441	89.6145	86.2512	90.622	74.3482	65.9653	67.8066	59.7502	59.6883	57.4114	84.5247	83.6661	81.5097	74.1095	97.6811	85.191	94.9673	103.551	77.891	68.2036	71.9177	74.5093
NC_000001.11	16976293	16977795	+	397	gene-LOC105376806	LOC105376806	lncRNA	105376806		0.192609	0	0	0	0	0	0	0	0	0	0	0	0	0	0	0	0	0	0	0	0	0	0	0
NC_000001.11	16985958	17011972	-	4040	gene-ATP13A2	ATP13A2	protein_coding	23400	ATPase cation transporting 13A2	40.6557	41.0499	43.0065	37.9981	40.267	37.0479	41.9091	32.8854	32.2816	39.947	47.0037	44.1874	50.4589	34.8529	45.781	35.7613	44.6815	40.1679	37.9441	39.9644	35.5097	50.3364	42.4397	40.1834
NC_000001.11	17018722	17054032	-	1015	gene-SDHB	SDHB	protein_coding	6390	succinate dehydrogenase complex iron sulfur subunit B	291.625	263.697	283.748	258.597	272.176	251.376	301.183	282.153	271.102	288.004	274.576	272.612	437.679	270.639	306.165	324.273	290.545	303.079	393.702	287.537	288.77	374.033	249.591	247.325
NC_000001.11	17066761	17119453	-	4591	gene-PADI2	PADI2	protein_coding	11240	peptidyl arginine deiminase 2	0.632914	0.318793	0.337185	0.11302	0.220712	0.180896	0.185673	0.0337279	0.223003	0.136899	0.143123	0.117831	0.204058	0.45001	0.121554	0.359974	1.1559	0.83214	0.106451	1.2082	0.61023	0.128906	0.388597	0.253895
NC_000001.11	17135665	17138955	+	823	gene-LOC105376808	LOC105376808	lncRNA	105376808		0	0	0	0	0	0	0	0	0	0	0	0	0	0	0	0	0	0	0	0.207378	0	0	0	0
NC_000001.11	17189789	17196387	+	590	gene-LINC02783	LINC02783	lncRNA	400743	long intergenic non-protein coding RNA 2783	0.259207	0.46512	0	0	0	0	0	0	0.133482	0.47345	0	0.305628	0	0	0	0	0.142769	0	0	0	0	0.250765	0	0
NC_000001.11	17205125	17246007	+	5857	gene-PADI1	PADI1	protein_coding	29943	peptidyl arginine deiminase 1	0.0391665	0.0468535	0.138444	0.050623	0.141549	0.0787752	0.0181924	0.0925315	0.121016	0.0238463	0	0.0153936	0.0319901	0.122102	0.0680572	0	0.0431453	0.0741218	0	0.0728497	0.0329881	0	0.0641265	0.0180923
NC_000001.11	17249079	17284233	+	5148	gene-PADI3	PADI3	protein_coding	51702	peptidyl arginine deiminase 3	5.58493	3.18061	5.02603	2.08782	2.41565	3.08308	1.61444	0.932438	0.780202	0.379826	1.03933	0.420327	0.582334	2.28444	1.48666	0.30413	1.71806	1.01196	0.237333	2.75171	1.08841	0.0862188	0.82078	0.288177
NC_000001.11	17277889	17277975	+	87	gene-MIR3972	MIR3972	miRNA	100616188	microRNA 3972	0	0	1.6946	0	0	0	0	0	2.71567	0	0	0	0	0	0.916347	0	0	3.99201	0	0	0	0	0	0
NC_000001.11	17308195	17364004	+	3014	gene-PADI4	PADI4	protein_coding	23569	peptidyl arginine deiminase 4	0.152222	0.0910488	0.171203	0.270528	0.30563	0.122465	0.141411	0.128438	0	0.185358	0	0.0897413	0.12433	0.369098	0.0529012	0.31745	0.251528	0.259269	0.351322	0.339759	0.128209	0.0981761	0.0934611	0.140633
NC_000001.11	17372196	17401699	+	2396	gene-PADI6	PADI6	protein_coding	353238	peptidyl arginine deiminase 6	0	0	0	0	0	0	0	0	0	0	0	0	0	0	0	0	0	0	0	0	0	0	0	0
NC_000001.11	17406760	17439677	-	4054	gene-RCC2	RCC2	protein_coding	55920	regulator of chromosome condensation 2	91.5932	87.6829	112.882	141.941	99.9335	93.2105	148.081	85.6154	76.6565	106.491	121.746	115.113	148.682	125.151	145.698	179.949	211.27	214.346	136.645	226.686	202.267	145.798	154.974	125.153
NC_000001.11	17406761	17407382	+	310	gene-RCC2-AS1	RCC2-AS1	antisense_RNA	114515514	RCC2 antisense RNA 1	0	0	0.475581	0	0	0	0	0	0	0	0	0	0	0.512654	0	0.561169	0	0	0	0.275278	0	0	0	0
NC_000001.11	17513442	17697875	+	10025	gene-ARHGEF10L	ARHGEF10L	protein_coding	55160	Rho guanine nucleotide exchange factor 10 like	5.18672	5.82147	5.44131	4.45858	6.65264	5.09021	4.95299	5.49873	5.19269	4.37463	5.54313	6.1156	4.44819	5.00944	6.61634	5.34468	9.43588	8.99875	3.64811	10.4191	7.90191	5.09159	6.06	5.64451
NC_000001.11	17717573	17722353	+	1422	gene-LINC02810	LINC02810	lncRNA	107984028		0	0	0	0	0	0	0	0	0.166149	0	0	0	0	0	0	0	0	0	0	0	0	0	0	0
NC_000001.11	17755333	17827063	+	1960	gene-ACTL8	ACTL8	protein_coding	81569	actin like 8	1.63856	0.373362	1.57961	1.8153	0.281991	1.27117	1.84837	0.434514	1.52687	0.855108	0.52681	1.702	2.24648	0.810831	1.13889	1.06508	1.11739	1.41757	0.955823	1.21909	2.07012	2.26456	0.431161	0.486582
NC_000001.11	18000470	18010489	-	1516	gene-LOC105376809	LOC105376809	lncRNA	105376809		0	0	0	0	0	0	0	0	0	0	0	0	0	0	0	0	0	0	0	0	0	0	0	0
NC_000001.11	18043754	18052755	+	1678	gene-LOC105376812	LOC105376812	lncRNA	105376812		0	0	0	0	0	0	0	0	0	0	0	0	0	0	0	0	0	0	0	0	0	0	0	0
NC_000001.11	18065657	18074412	+	2471	gene-LINC01654	LINC01654	lncRNA	101927876	long intergenic non-protein coding RNA 1654	0	0	0	0	0	0	0	0	0	0	0	0	0	0	0	0	0	0	0	0	0	0	0	0
NC_000001.11	18107746	18378483	+	2333	gene-IGSF21	IGSF21	protein_coding	84966	immunoglobin superfamily member 21	0	0	0	0	0	0.039553	0	0	0	0	0	0	0	0	0	0	0	0	0	0	0	0	0	0
NC_000001.11	18159959	18176775	-	3466	gene-IGSF21-AS1	IGSF21-AS1	lncRNA	105376814		0	0	0	0	0	0	0	0	0	0	0	0	0	0	0	0	0	0	0	0	0	0	0	0
NC_000001.11	18480930	18485974	+	5045	gene-KLHDC7A	KLHDC7A	protein_coding	127707	kelch domain containing 7A	0.575958	0.888446	0.87669	0.646479	0.693844	0.804796	0.696977	0.659894	0.343429	0.359897	0.24188	0.30381	0.111417	0.315011	0.252835	0.137929	0.467502	0.0860518	0.0807262	0.23681	0.382976	0.087979	0.167507	0.0840172
NC_000001.11	18513008	18513395	+	388	gene-DYNLL1P3	DYNLL1P3	pseudogene	391012	dynein light chain LC8-type 1 pseudogene 3	0	0	0	0	0	0	0	0	0	0	0	0	0	0	0	0	0	0	0	0	0	0	0	0
NC_000001.11	18630846	18748866	+	6473	gene-PAX7	PAX7	protein_coding	5081	paired box 7	0.0236261	0.0141316	0	0.0114514	0.0569238	0	0.0329223	0.0119608	0	0.0107885	0	0	0	0.0368275	0	0	0	0.0268272	0	0.0395502	0	0	0.014506	0
NC_000001.11	18839599	18859660	-	2520	gene-TAS1R2	TAS1R2	protein_coding	80834	taste 1 receptor member 2	0	0.0362991	0.029252	0.0882437	0	0	0	0.0307232	0.0312518	0	0.0372492	0.107333	0	0.0315323	0.126543	0.0690327	0.0334262	0	0	0.135454	0	0	0.0372608	0.168201
NC_000001.11	18871430	18902580	-	3362	gene-ALDH4A1	ALDH4A1	protein_coding	8659	aldehyde dehydrogenase 4 family member A1	21.8799	15.7535	18.7467	21.3643	19.1522	18.8287	19.9985	16.4425	15.1793	17.2196	13.5972	13.9451	17.6944	15.8592	16.8123	17.7998	23.2758	17.7681	18.2675	22.2097	17.1545	16.1726	13.3501	10.5273
NC_000001.11	18883202	18883275	-	74	gene-MIR4695	MIR4695	miRNA	100616120	microRNA 4695	0	0	0	0	0	0	0	0	0	0	0	0	0	0	0	0	0	0	1.10071	0	0	0	0	0
NC_000001.11	18897071	18897148	-	78	gene-MIR1290	MIR1290	miRNA	100302276	microRNA 1290	0	0	0	0	0	0	0	0	0	0	0	0	0	0	0	0	0	0	0	0	0	0	0	0
NC_000001.11	18904280	18956676	-	6179	gene-IFFO2	IFFO2	protein_coding	126917	intermediate filament family orphan 2	27.8936	39.0676	27.6417	11.5284	36.1372	33.3626	16.089	32.6781	37.1787	37.4542	41.6246	50.3548	14.8734	22.582	21.7401	9.48783	18.0355	14.5155	6.367	15.4127	11.6477	25.2731	35.3007	28.7254
NC_000001.11	18970478	19051428	-	3221	gene-LOC105376815	LOC105376815	lncRNA	105376815		0.0474796	0	0.1602	0.023013	0	0	0.0992422	0.0721103	0.122252	0	0	0	0	0.0493396	0	0	0	0	0	0	0	0	0	0
NC_000001.11	19074508	19214332	-	20113	gene-UBR4	UBR4	protein_coding	23352	ubiquitin protein ligase E3 component n-recognin 4	15.6293	19.4927	21.5615	16.8939	21.1183	22.4075	17.7738	16.0018	20.6196	21.5373	30.2424	35.839	19.5908	24.2734	27.8332	19.2532	25.8276	25.7245	13.5262	26.2207	26.7535	24.6426	33.3377	34.6566
NC_000001.11	19210386	19240704	+	939	gene-EMC1-AS1	EMC1-AS1	lncRNA	101927895	EMC1 antisense RNA 1	2.03584	0.876744	1.09905	1.73668	0.784809	1.37581	0.794325	0.906972	0.838706	0.966815	0.699762	0.480086	1.69607	1.01548	0.76411	0.463159	0.986766	0.739734	2.42884	1.63584	0.72017	1.10294	0.899974	0.225701
NC_000001.11	19215660	19251524	-	6649	gene-EMC1	EMC1	protein_coding	23065	ER membrane protein complex subunit 1	14.3985	23.5666	17.3506	13.2107	23.0396	19.7905	16.9709	17.5129	16.2507	16.6156	27.6564	24.5978	38.296	37.4302	40.9342	26.5561	46.1013	41.4478	26.9018	45.2414	43.7769	43.4575	41.6458	40.0981
NC_000001.11	19251799	19260128	+	2440	gene-MRTO4	MRTO4	protein_coding	51154	MRT4 homolog%2C ribosome maturation factor	58.0389	68.1554	74.4401	90.3471	70.7866	58.6944	69.8708	76.3436	60.9379	86.3192	89.7132	86.5759	82.9325	50.7055	68.7114	58.6054	56.9615	64.0522	52.2099	51.3066	56.4589	86.8911	52.6055	53.5913
NC_000001.11	19265982	19274122	-	2362	gene-AKR7L	AKR7L	transcribed_pseudogene	246181	aldo-keto reductase family 7 like %28gene/pseudogene%29	1.1007	0.929453	0.780219	1.00423	0.818991	1.60176	0.857116	0.917794	0.666846	0.502614	0.596114	0.877935	0.436288	1.2111	0.843799	0.810155	0.820229	1.17631	0.586239	0.469674	1.3088	0.68902	1.23235	0.807536
NC_000001.11	19274229	19289362	-	2255	gene-AKR7A3	AKR7A3	protein_coding	22977	aldo-keto reductase family 7 member A3	1.93284	1.41977	1.5691	2.03802	1.42975	1.80053	1.46481	1.33901	1.67637	1.30067	0.915786	1.47935	0.789347	0.951423	1.09596	1.46576	1.45682	1.38614	0.469572	1.05961	1.28522	0.590493	1.04099	1.22179
NC_000001.11	19293247	19295736	-	2490	gene-LOC100506730	LOC100506730	lncRNA	100506730	uncharacterized LOC100506730	3.40872	3.01239	5.9801	4.49511	3.69948	5.85534	3.33781	2.95387	3.98517	2.01929	3.54361	3.22259	2.29504	4.11668	4.80254	2.68978	4.66839	3.20804	1.60289	4.79802	4.11253	1.51516	3.65784	3.23432
NC_000001.11	19302708	19312146	-	2619	gene-AKR7A2	AKR7A2	protein_coding	8574	aldo-keto reductase family 7 member A2	97.6335	71.8797	88.3793	98.2386	76.1486	78.3599	86.0073	72.0127	68.7411	69.9405	57.5609	59.9346	82.5583	64.5643	69.4944	70.5082	76.4184	69.0897	90.3475	76.9296	67.7235	68.4113	49.1894	50.2118
NC_000001.11	19305077	19305181	-	105	gene-RNU6-1099P	RNU6-1099P	pseudogene	106481526	RNA%2C U6 small nuclear 1099%2C pseudogene	0	0	0.702048	0.70595	0	0	0	0	0	0	0	0	0.892219	1.51355	0	0	3.20891	0	0	0	0	0	0	1.00921
NC_000001.11	19312302	19332611	+	6511	gene-SLC66A1	SLC66A1	protein_coding	54896	solute carrier family 66 member 1	3.80509	3.47013	4.29089	4.39443	3.90482	3.44392	3.22392	3.81702	3.29001	4.15077	4.3683	4.52808	3.68343	4.58877	4.07733	4.11461	6.3004	5.06742	5.00401	6.06829	5.13371	3.80615	4.13892	3.28755
NC_000001.11	19338775	19485539	-	3845	gene-CAPZB	CAPZB	protein_coding	832	capping actin protein of muscle Z-line subunit beta	137.877	140.934	133.186	132.865	138.259	130.652	120.52	131.145	134.61	140.067	131.781	136.588	153.913	132.635	128.095	120.914	120.907	113.811	115.39	120.181	111.731	147.836	127.549	123.908
NC_000001.11	19424384	19424599	+	216	gene-RN7SL277P	RN7SL277P	pseudogene	106479323	RNA%2C 7SL%2C cytoplasmic 277%2C pseudogene	0	0	0	0	0	0	0	0	0	0	0	0	0	0	0	0	0	0	0	0	0	0	0	0
NC_000001.11	19500221	19531797	+	850	gene-LOC105376819	LOC105376819	lncRNA	105376819		0.26988	0.107616	0.346894	0.523233	0	0.977053	0.501426	0	0	0.164315	0	0.106071	0	0	0.0937908	0.204662	0	0.510743	0.28748	0	0.227307	0	0	0.124667
NC_000001.11	19509890	19512483	-	140	gene-LOC105376818	LOC105376818	lncRNA	105376818		0	0	0	0	0	0	0	0	0	0.997626	0	0	0	0	0	0	0	0	0	0	0.69004	0	0	0
NC_000001.11	19512540	19530730	-	1217	gene-LOC105376817	LOC105376817	lncRNA	105376817		0	0	0	0	0	0	0	0	0	0	0	0	0	0	0	0	0	0	0	0	0.0793802	0	0	0
NC_000001.11	19591802	19596832	-	207	gene-LOC105378614	LOC105378614	lncRNA	105378614	uncharacterized LOC105378614	0	0	0	0.358091	0	0	0	0	0	0	0	0	0	0	0	0	0	0	0	0	0	0	0	0
NC_000001.11	19596979	19658452	+	2204	gene-MICOS10-NBL1	MICOS10-NBL1	protein_coding	100532736	MICOS10-NBL1 readthrough	48.9535	56.6107	51.44	57.6787	55.3789	52.2932	46.3631	61.3338	53.0986	58.0153	62.82	57.9659	58.5731	50.8351	53.6063	69.8928	68.335	60.4317	80.6027	70.8941	58.954	73.0359	59.0053	54.3295
NC_000001.11	19596979	19629820	+	4228	gene-MICOS10	MICOS10	protein_coding	440574	mitochondrial contact site and cristae organizing system subunit 10	16.0781	12.8729	18.4113	24.5972	12.2881	16.7182	16.4315	14.4297	14.3427	17.9374	12.0332	15.8228	20.7397	12.7988	14.1041	16.0672	14.1652	16.2029	17.589	15.6019	14.6005	15.432	11.4151	12.4313
NC_000001.11	19607807	19608644	+	838	gene-RPS14P3	RPS14P3	transcribed_pseudogene	644068	ribosomal protein S14 pseudogene 3	2.4637	2.83809	2.551	3.98045	2.1985	3.19336	1.27152	1.47823	1.69162	2.75002	2.80036	1.72143	2.34766	1.99128	2.85402	1.14176	1.30673	2.69389	1.74958	1.833	2.65147	1.76553	2.01689	0.885163
NC_000001.11	19643229	19658452	+	3139	gene-NBL1	NBL1	protein_coding	4681	NBL1%2C DAN family BMP antagonist	32.6911	38.4079	34.0747	39.0105	38.003	35.0706	31.3311	42.0286	36.2286	38.8435	43.0914	39.6946	40.1712	34.6552	36.369	48.1043	46.8533	41.1035	55.3225	48.5538	40.5627	49.9377	40.622	36.9313
NC_000001.11	19664875	19680966	+	3800	gene-HTR6	HTR6	protein_coding	3362	5-hydroxytryptamine receptor 6	1.26773	1.27582	1.18332	1.75559	1.47872	1.18989	1.43005	1.16134	0.89117	0.845357	1.06219	1.06769	0.616335	0.92008	1.15387	1.00715	1.48518	1.48519	0.964572	1.70672	1.60162	0.973364	0.345937	0.808693
NC_000001.11	19682213	19800385	-	6397	gene-TMCO4	TMCO4	protein_coding	255104	transmembrane and coiled-coil domains 4	4.37495	4.80462	4.87439	4.73926	5.15521	4.29867	5.04699	4.68384	5.0722	4.10466	4.68093	4.42556	5.96045	6.18599	6.61755	5.75161	6.93939	7.62801	5.39877	8.28416	7.18841	6.3834	5.50437	6.55976
NC_000001.11	19814029	19815283	-	1255	gene-RNF186	RNF186	protein_coding	54546	ring finger protein 186	0	0	0	0	0	0	0	0	0	0	0	0	0	0	0	0	0	0	0	0	0	0	0	0
NC_000001.11	19860211	19889289	-	1231	gene-LOC105376823	LOC105376823	lncRNA	105376823		0	0	0	0	0.074831	0	0	0	0	0	0	0	0	0	0.0647621	0	0	0	0	0	0	0	0	0
NC_000001.11	19881708	19912945	+	7202	gene-OTUD3	OTUD3	protein_coding	23252	OTU deubiquitinase 3	5.68027	8.70029	6.60181	4.52859	7.57196	7.94389	4.91191	5.45032	6.6048	4.84822	7.9114	7.23584	7.29744	7.8667	8.6231	4.83095	7.4269	6.89595	2.34112	8.37721	7.88727	5.44392	10.4171	9.4755
NC_000001.11	19920009	19923617	-	785	gene-PLA2G2E	PLA2G2E	protein_coding	30814	phospholipase A2 group IIE	0	0	0	0	0	0	0	0	0	0	0	0	0	0	0	0	0	0	0	0	0	0	0	0
NC_000001.11	19975431	19980434	-	1027	gene-PLA2G2A	PLA2G2A	protein_coding	5320	phospholipase A2 group IIA	0.0744557	0	0.287108	0.144352	0.0896952	0.179702	0	0	0	0.271991	0	0	0.09122	0	0.232879	0.169389	0.410097	0	0	0	0.188132	0.216093	0.457143	0
NC_000001.11	20028349	20091911	+	3463	gene-PLA2G5	PLA2G5	protein_coding	5322	phospholipase A2 group V	0	0	0	0	0	0	0	0.0223571	0	0.0403314	0.081318	0.0520705	0.0811576	0.0229458	0	0	0.12162	0.0501451	0.0470417	0.0492845	0.0278965	0.277703	0.189801	0.091799
NC_000001.11	20111939	20119536	-	2651	gene-PLA2G2D	PLA2G2D	protein_coding	26279	phospholipase A2 group IID	0	0	0	0.027961	0.069496	0	0	0	0	0	0	0	0	0	0	0	0	0	0	0	0	0	0.0354196	0.0399723
NC_000001.11	20139323	20150386	+	2726	gene-PLA2G2F	PLA2G2F	protein_coding	64600	phospholipase A2 group IIF	0.0280506	0.033556	0.0270415	0.0543835	0.101376	0.0677016	0	0.056803	0.0288901	0	0.0344343	0	0.0343665	0.0291495	0.0292451	0	0.0618004	0.0318512	0	0.0626091	0	0.0271371	0	0
NC_000001.11	20154214	20160568	+	6355	gene-LOC117779438	LOC117779438	lncRNA	117779438	uncharacterized LOC117779438	0.0120324	0.0431819	0	0	0.0144952	0.0435612	0	0.0121829	0.0123925	0.0219776	0	0.0425618	0	0	0	0	0	0	0	0	0	0	0.0295507	0
NC_000001.11	20163055	20186518	-	2004	gene-PLA2G2C	PLA2G2C	protein_coding	391013	phospholipase A2 group IIC	0	0	0	0	0	0	0	0	0	0	0	0	0	0	0	0	0	0	0	0	0	0	0	0
NC_000001.11	20183007	20196050	+	6525	gene-UBXN10	UBXN10	protein_coding	127733	UBX domain protein 10	0	0	0	0	0	0	0	0	0	0	0	0	0	0	0	0	0	0	0	0	0	0	0	0
NC_000001.11	20197306	20202827	+	3043	gene-LOC105376825	LOC105376825	lncRNA	105376825		0	0	0	0	0	0	0	0	0	0	0	0	0	0	0	0	0	0	0	0	0	0	0	0
NC_000001.11	20210712	20213349	-	1733	gene-LOC105376826	LOC105376826	lncRNA	105376826		0.0441235	0.211134	0.0425361	0.0427725	0.0531546	0	0	0.0446754	0.045444	0	0.0541651	0.0520255	0	0	0	0	0	0	0	0	0	0	0	0.0611464
NC_000001.11	20243095	20244655	+	480	gene-LINC01757	LINC01757	lncRNA	105376827	long intergenic non-protein coding RNA 1757	0	0	0	0	0	0	0	0	0	0	0	0	0	0	0	0	0	0	0	0	0	0	0	0
NC_000001.11	20271604	20274507	+	1568	gene-LOC105376828	LOC105376828	lncRNA	105376828		0	0	0	0	0	0	0	0	0	0	0	0	0	0	0	0	0	0	0	0	0	0	0	0
NC_000001.11	20290875	20360442	+	12072	gene-VWA5B1	VWA5B1	protein_coding	127731	von Willebrand factor A domain containing 5B1	0.0190025	0	0.00610628	0	0	0	0	0	0	0	0	0	0	0	0	0	0	0	0	0	0	0	0	0
NC_000001.11	20359801	20428794	-	3783	gene-LINC01141	LINC01141	lncRNA	339505	long intergenic non-protein coding RNA 1141	0.0606391	0	0.0194859	0	0	0	0	0	0	0	0.0248131	0.023833	0	0	0	0	0	0	0	0	0	0	0	0
NC_000001.11	20482391	20486210	-	2326	gene-CAMK2N1	CAMK2N1	protein_coding	55450	calcium/calmodulin dependent protein kinase II inhibitor 1	26.3653	35.8265	32.1038	21.3515	32.7518	39.315	22.859	33.9514	29.5245	21.9469	28.6931	23.4509	24.6089	27.8764	26.7683	22.6989	24.2996	20.8293	23.4273	22.5998	22.9677	23.9801	31.0434	25.9677
NC_000001.11	20499448	20508483	-	3141	gene-MUL1	MUL1	protein_coding	79594	mitochondrial E3 ubiquitin protein ligase 1	20.1572	25.1327	18.9392	22.3011	24.7522	18.8902	21.236	24.8955	16.8993	19.9875	27.6135	23.681	23.115	26.5124	25.7619	21.4338	28.7484	25.155	21.9645	29.0431	22.4829	24.7292	25.4996	19.8034
NC_000001.11	20525952	20526814	+	863	gene-RPS4XP4	RPS4XP4	pseudogene	441878	ribosomal protein S4X pseudogene 4	0	0	0	0	0	0	0	0	0	0.0809198	0	0	0	0	0	0	0	0	0	0	0	0	0	0
NC_000001.11	20552573	20555020	+	2448	gene-FAM43B	FAM43B	protein_coding	163933	family with sequence similarity 43 member B	0	0	0	0	0	0	0	0	0	0	0	0	0	0	0	0	0	0	0	0	0	0	0	0
NC_000001.11	20589097	20618903	+	809	gene-CDA	CDA	protein_coding	978	cytidine deaminase	140.361	147.217	123.284	123.511	180.021	186.494	90.0893	201.164	191.581	153.306	141.788	153.016	72.0282	142.52	124.954	123.967	136.815	122.351	120.921	133.015	122.518	103.694	153.207	171.066
NC_000001.11	20633458	20651511	+	2657	gene-PINK1	PINK1	protein_coding	65018	PTEN induced kinase 1	63.4291	63.3465	57.0411	64.2768	74.2275	63.2083	62.2395	74.2172	69.5364	72.173	67.5836	64.1335	64.5591	78.5343	62.4095	78.6006	87.1189	61.1084	78.8776	93.9758	56.5018	78.7923	75.344	65.9649
NC_000001.11	20633679	20633788	+	110	gene-MIR6084	MIR6084	miRNA	102464833	microRNA 6084	6.95145	9.97895	6.70137	8.7602	13.3988	11.7444	16.4673	14.0768	10.0233	17.7759	21.3336	13.9338	11.9233	17.337	16.6692	12.6518	10.7207	9.47195	20.7334	21.7219	10.5388	18.8302	16.2186	13.4867
NC_000001.11	20642657	20652193	-	4443	gene-PINK1-AS	PINK1-AS	antisense_RNA	100861548	PINK1 antisense RNA	17.3825	15.8736	21.9171	22.0055	17.084	19.1491	17.4111	15.4566	16.5911	15.1047	15.2327	14.4483	19.7571	16.3108	20.276	22.5333	23.7743	20.4217	24.511	25.4107	20.4605	16.4168	15.9348	14.8587
NC_000001.11	20651777	20661369	-	1941	gene-DDOST	DDOST	protein_coding	1650	dolichyl-diphosphooligosaccharide--protein glycosyltransferase non-catalytic subunit	621.734	656.716	656.941	480.15	646.48	601.775	510.093	541.758	547.468	491.355	539.076	541.89	631.407	687.356	699.263	544.114	844.553	722.971	627.618	864.441	708.64	595.845	604.309	584.154
NC_000001.11	20664014	20718007	-	4088	gene-KIF17	KIF17	protein_coding	57576	kinesin family member 17	1.64604	2.64038	1.29831	1.10607	2.02802	1.62524	1.09472	1.8939	1.21368	1.81076	2.57173	1.49973	0.664581	1.32177	1.36511	0.510653	0.906627	0.849572	0.278948	0.897617	0.614419	0.977174	1.6308	0.829484
NC_000001.11	20719731	20732703	-	4915	gene-SH2D5	SH2D5	protein_coding	400745	SH2 domain containing 5	4.97846	5.1925	4.25943	5.67058	5.66009	4.14919	6.24359	5.16675	3.89366	7.10415	8.30775	6.86061	4.82234	3.37893	4.91471	4.33579	4.6273	4.2574	3.54647	3.88918	4.14726	8.77474	4.35576	4.95876
NC_000001.11	20740266	20787307	-	11631	gene-HP1BP3	HP1BP3	protein_coding	50809	heterochromatin protein 1 binding protein 3	34.5481	31.317	42.3619	24.721	32.852	35.9319	35.4993	23.0051	25.7234	23.8483	31.023	32.9448	35.6738	30.6341	37.6163	17.3349	36.7903	33.7496	11.2609	33.9555	34.8681	26.821	31.0569	29.7465
NC_000001.11	20806292	21176897	-	8643	gene-EIF4G3	EIF4G3	protein_coding	8672	eukaryotic translation initiation factor 4 gamma 3	14.0227	22.3948	20.1452	12.1955	22.6269	22.8905	15.4843	16.8586	19.5907	15.1335	24.0453	22.5531	16.6165	21.8351	19.61	10.416	20.7101	17.6506	6.10683	20.5466	18.1967	14.3621	24.9871	22.2894
NC_000001.11	20903705	20919273	+	2744	gene-LOC105376830	LOC105376830	lncRNA	105376830		0	0	0	0	0	0	0	0	0	0	0	0	0	0	0	0	0	0	0	0	0	0	0	0
NC_000001.11	20919271	20933441	+	1231	gene-LOC105376829	LOC105376829	lncRNA	105376829		0	0	0	0	0	0	0	0	0	0	0	0	0	0	0	0	0	0	0	0	0	0	0	0
NC_000001.11	20988314	20988432	-	119	gene-MIR1256	MIR1256	miRNA	100302155	microRNA 1256	0	0	0	0	0	0	0	0	0	0	0	0	0	0	0	0	0	0	0	0	0	0	0	0
NC_000001.11	21003511	21003964	-	454	gene-RPS15AP6	RPS15AP6	pseudogene	100271141	ribosomal protein S15a pseudogene 6	0	0	0	0	0	0	0	0	0	0	0.206758	0.198591	0	0	0	0	0	0	0	0	0	0	0	0
NC_000001.11	21217250	21345504	-	6883	gene-ECE1	ECE1	protein_coding	1889	endothelin converting enzyme 1	44.9375	57.4651	48.1081	36.2924	58.4982	48.277	44.1817	50.2689	47.5639	71.4571	93.3907	91.6403	46.4808	61.3364	57.9471	43.3579	75.6796	58.9354	37.9868	77.4758	59.3136	78.1458	118.698	80.518
NC_000001.11	21293290	21299869	+	2574	gene-ECE1-AS1	ECE1-AS1	lncRNA	100506801	ECE1 antisense RNA 1	0.118828	0	0.085915	0.0863925	0.14315	0	0	0.0300787	0.214173	0.352696	0.145871	0.210163	0.109188	0	0.123888	0.236546	0.1309	0.033732	0.0316444	0	0.112594	0.114958	0.145916	0.329345
NC_000001.11	21397800	21398562	+	763	gene-PPP1R11P1	PPP1R11P1	pseudogene	94297	protein phosphatase 1 regulatory inhibitor subunit 11 pseudogene 1	0.100218	0	0	0	0	0	0	0	0	0	0	0	0	0	0.104485	0	0	0	0	0	0	0	0	0
NC_000001.11	21412667	21416543	-	594	gene-LOC105376832	LOC105376832	lncRNA	105376832		0	0	0	0	0	0	0	0	0	0	0	0	0	0	0	0	0	0	0	0	0	0	0	0
NC_000001.11	21428068	21432220	+	4153	gene-HS6ST1P1	HS6ST1P1	pseudogene	388605	heparan sulfate 6-O-sulfotransferase 1 pseudogene 1	6.66523	7.84123	8.48442	7.24648	7.9851	6.9769	7.90232	5.51819	6.23892	5.44815	6.28349	6.18725	6.31621	6.50539	6.48834	4.27261	7.54515	5.31035	3.58918	8.17814	4.74538	5.71784	6.10456	4.43973
NC_000001.11	21434320	21436826	+	653	gene-CROCCP5	CROCCP5	pseudogene	100421114	CROCC pseudogene 5	0	0.420247	0.112887	0	0	0	0	0	0	0	0	0.138071	0	0.121687	0	0	0	0	0	0	0	0	0	0
NC_000001.11	21436775	21484900	+	6022	gene-NBPF3	NBPF3	protein_coding	84224	NBPF member 3	5.46004	6.50128	5.37378	3.81579	6.88353	5.16397	5.06047	4.3841	3.9495	4.26749	6.90527	4.98561	6.26939	6.0434	7.73128	3.46654	6.72808	5.75285	2.16414	8.24737	6.16017	4.34862	6.51761	5.54292
NC_000001.11	21459424	21460202	-	779	gene-PFN1P10	PFN1P10	pseudogene	767853	profilin 1 pseudogene 10	0	0	0	0	0	0	0	0	0	0	0	0	0	0	0	0	0	0	0	0	0	0	0	0
NC_000001.11	21508984	21578412	+	2825	gene-ALPL	ALPL	protein_coding	249	alkaline phosphatase%2C biomineralization associated	0.406014	0.582841	0.208751	0.314866	0.358686	0.326645	0.188589	0.35628	0.139389	0.444959	0.431959	0.12766	0.298459	0.478175	0.366863	0.400267	0.77525	0.614699	0.288328	0.815603	0.581344	0.523722	0.531807	0.337593
NC_000001.11	21585690	21591187	+	1603	gene-LINC02596	LINC02596	lncRNA	105376834		0	0	0	0	0	0	0	0.0482985	0	0	0	0	0.175327	0	0	0	0	0	0	0	0	0	0	0.13221
NC_000001.11	21596221	21669413	-	6298	gene-RAP1GAP	RAP1GAP	protein_coding	5909	RAP1 GTPase activating protein	15.3223	15.5409	13.3432	9.89821	13.7049	13.0108	11.1324	12.0473	13.6426	9.61351	10.0307	11.066	11.9595	13.8786	12.6583	11.3526	13.348	10.6706	10.9414	12.3709	12.0719	11.0177	13.4182	12.3499
NC_000001.11	21678298	21784146	-	10135	gene-USP48	USP48	protein_coding	84196	ubiquitin specific peptidase 48	15.263	16.5167	18.8961	12.9673	15.6694	17.0442	16.4955	13.4219	15.0282	13.4775	14.9763	16.5286	19.2912	14.3321	17.4547	12.8305	16.8717	18.0592	8.40647	17.2777	18.0534	16.8316	17.5102	17.1052
NC_000001.11	21812209	21825225	+	4189	gene-LDLRAD2	LDLRAD2	protein_coding	401944	low density lipoprotein receptor class A domain containing 2	0	0	0.0879865	0	0.0219902	0	0	0	0.0188003	0.0333415	0	0	0.022364	0.0379381	0	0	0	0.0207272	0.0194444	0.0203715	0.0461235	0.035319	0.0224152	0.0252964
NC_000001.11	21822244	21937310	-	15109	gene-HSPG2	HSPG2	protein_coding	3339	heparan sulfate proteoglycan 2	17.7386	21.2565	23.5504	15.1056	24.2166	25.9994	16.5588	23.2795	23.0233	31.4296	47.3099	47.6848	13.7713	21.2682	22.6835	18.1631	41.1497	23.9521	13.2888	36.5484	25.0577	20.0742	38.9659	28.6921
NC_000001.11	21977022	21989354	+	906	gene-CELA3B	CELA3B	protein_coding	23436	chymotrypsin like elastase 3B	0.253199	0	0.488179	0.572708	0	0	0.235216	0.0854553	0.0869255	0.0770793	0	0	0	0	0	0	0.0929734	0	0.0899037	0	0	0	0.103639	0
NC_000001.11	22001657	22012542	+	906	gene-CELA3A	CELA3A	protein_coding	10136	chymotrypsin like elastase 3A	0.253199	0	0	0.409077	0.203349	0.101851	0	0.256366	0.173851	0.154159	0.103607	0.0995145	0	0.175412	0	0	0.0929734	0.0958347	0	0.18838	0	0	0	0
NC_000001.11	22023994	22026048	-	698	gene-LINC01635	LINC01635	lncRNA	101928043	long intergenic non-protein coding RNA 1635	1.20505	0.393153	0.844872	1.38055	0.131973	0.264405	1.22124	0.332761	0	0.600291	0.268963	0.258338	0.268433	0.113842	0.22843	0.24923	0.482716	0.746357	0.116694	0.611291	0.830421	0.635894	0.269047	0
NC_000001.11	22025191	22031224	+	1388	gene-LINC00339	LINC00339	lncRNA	29092	long intergenic non-protein coding RNA 339	17.574	12.0603	15.9858	22.7501	13.7379	10.9696	18.6545	12.662	9.81595	12.6788	9.8061	12.2119	20.046	16.2587	16.312	12.596	18.4489	18.3912	13.8493	21.7644	14.4073	13.6439	12.1092	10.0012
NC_000001.11	22031028	22052926	-	980	gene-CDC42-AS1	CDC42-AS1	lncRNA	112268223		0.0780265	0	0	0	0	0	0	0	0.0803618	0	0.0957837	0	0	0	0	0	0	0	0	0	0	0	0	0.108129
NC_000001.11	22052709	22101360	+	11494	gene-CDC42	CDC42	protein_coding	998	cell division cycle 42	42.1381	45.6652	47.664	42.5892	47.7736	46.6605	46.296	40.9678	42.9265	43.4411	50.1762	46.7038	51.5199	49.0429	49.1969	34.4474	52.3256	44.0099	28.9981	52.1268	45.2855	44.2413	55.8531	46.2532
NC_000001.11	22068298	22068908	-	611	gene-MPHOSPH6P1	MPHOSPH6P1	pseudogene	107985102		0	0	0	0	0	0	0	0	0	0	0	0	0	0	0	0	0	0	0	0	0	0	0	0
NC_000001.11	22117308	22143981	-	6322	gene-WNT4	WNT4	protein_coding	54361	Wnt family member 4	1.33047	1.79417	1.90059	1.03179	1.83593	1.12391	1.04497	1.99618	1.25818	2.61794	2.62807	1.59727	1.48186	2.07389	1.19798	2.33894	3.15777	2.36225	2.37066	3.90101	1.86427	2.31686	3.19328	1.54206
NC_000001.11	22140953	22157385	+	1874	gene-LOC105376845	LOC105376845	lncRNA	105376845		0.408036	0.048812	0.472028	0.316434	0.393242	0.246204	0.454869	0.123942	0.294174	0.521704	0.400717	0.529222	0.349936	0.381618	0.127624	0.464147	0.35959	0.509652	0.434646	0.409832	0.257753	0.592121	0.200421	0.39582
NC_000001.11	22160963	22172505	+	2985	gene-LOC105376850	LOC105376850	lncRNA	105376850		0.0512335	0.0919333	0	0.0744972	0	0.0927409	0.0713923	0.0259372	0.0263834	0.0701847	0.0314466	0.0906132	0.0941537	0.159721	0.0534152	0.0582789	0.0564381	0.0290875	0.0272873	0.0571767	0.0323637	0.0743474	0	0
NC_000001.11	22252565	22257967	+	690	gene-LOC107985377	LOC107985377	lncRNA	107985377		0	0	0	0	0	0	0	0	0	0	0	0	0	0	0	0	0	0	0	0	0	0	0	0
NC_000001.11	22266239	22266300	+	62	gene-MIR4418	MIR4418	miRNA	100616433	microRNA 4418	0	0	0	0	0	0	0	0	0	0	0	0	0	0	0	0	0	0	0	0	0	0	0	0
NC_000001.11	22416331	22418938	-	972	gene-LOC105376856	LOC105376856	lncRNA	105376856		0	0	0	0	0	0	0	0	0	0	0	0	0	0	0	0	0	0	0	0	0	0	0	0
NC_000001.11	22428838	22531154	+	10159	gene-ZBTB40	ZBTB40	protein_coding	9923	zinc finger and BTB domain containing 40	7.61724	9.29233	8.92504	6.34062	9.06752	8.47472	7.75103	6.15783	6.99248	6.13168	8.78713	9.07902	11.2043	9.81633	11.5985	6.24169	11.8652	10.6407	3.88863	11.6761	10.4793	10.3984	11.6182	11.3487
NC_000001.11	22563489	22603595	+	6248	gene-EPHA8	EPHA8	protein_coding	2046	EPH receptor A8	0.367154	0.146405	0.153376	0.177956	0.221152	0.265844	0.153485	0.148699	0.138652	0.100593	0.180284	0.0144302	0.104959	0.203486	0.0765578	0.167057	0.107854	0.16676	0.0782197	0.122923	0.231928	0.0473596	0.135255	0.0678404
NC_000001.11	22633258	22633366	-	109	gene-MIR6127	MIR6127	miRNA	102466615	microRNA 6127	0	0	0	0	0	0	0	0	0	0	0	0	0	0	0	0	0	0	0	0	0	0	0	0
NC_000001.11	22636463	22639678	+	1434	gene-C1QA	C1QA	protein_coding	712	complement C1q A chain	0	0	0	0	0	0	0	0	0	0	0	0	0	0	0	0	0	0	0	0	0	0	0	0
NC_000001.11	22643633	22648108	+	1330	gene-C1QC	C1QC	protein_coding	714	complement C1q C chain	0	0	0.166275	0	0	0	0	0	0	0	0	0	0	0	0	0	0	0	0	0	0	0	0	0
NC_000001.11	22653236	22661637	+	1251	gene-C1QB	C1QB	protein_coding	713	complement C1q B chain	0	0	0	0	0	0	0	0	0	0	0	0	0	0	0	0	0	0	0	0	0	0	0	0
NC_000001.11	22710770	22921500	+	11409	gene-EPHB2	EPHB2	protein_coding	2048	EPH receptor B2	9.87912	13.9908	11.1002	7.58854	13.2253	9.53588	7.6116	10.1927	8.75971	9.65884	13.3122	10.3997	8.75327	11.6173	10.174	5.78655	10.735	8.35614	5.11177	11.2869	7.99331	9.54441	13.5467	9.37158
NC_000001.11	22719517	22719598	+	82	gene-MIR4684	MIR4684	miRNA	100616391	microRNA 4684	0	0	0	0	0	0	0	0	0	0	0	0	0	0	0	0	0	0	0	0	0	0	0	0
NC_000001.11	22863159	22863226	-	68	gene-MIR4253	MIR4253	miRNA	100422914	microRNA 4253	0	0	0	0	0	0	0	0	0	0	0	0	0	0	0	0	0	0	0	0	0	0	0	0
NC_000001.11	22953043	22972866	-	1950	gene-LACTBL1	LACTBL1	protein_coding	646262	lactamase beta like 1	0	0	0	0	0	0	0	0	0	0	0	0	0	0	0	0	0	0	0	0	0	0	0	0
NC_000001.11	23010834	23015852	-	512	gene-TEX46	TEX46	protein_coding	729059	testis expressed 46	0.448043	0.17866	0	0.28955	0.179916	0	0	0	0.153817	0.409182	0	0	0.365949	0	0	0.169885	0	0.169583	0	0.666689	0.188683	0	0	0
NC_000001.11	23019443	23083691	+	3859	gene-KDM1A	KDM1A	protein_coding	23028	lysine demethylase 1A	111.657	99.4145	131.862	104.493	102.023	108.824	127.234	88.0959	97.5707	104.76	106.833	121.467	151.267	109.422	129.964	90.858	125.511	118.596	79.7642	127.308	115.081	135.644	110.005	115.358
NC_000001.11	23044305	23044372	+	68	gene-MIR3115	MIR3115	miRNA	100422866	microRNA 3115	0	0	0	0	0	0	0	0	0	0	0	0	0	0	0	0	0	0	0	0	0	0	0	0
NC_000001.11	23084030	23177808	-	9138	gene-LUZP1	LUZP1	protein_coding	7798	leucine zipper protein 1	6.64412	8.8891	8.23627	5.6133	8.57863	6.6648	9.75978	5.5326	5.13654	6.21305	12.9739	9.94544	10.7544	11.4783	11.3677	5.15909	16.0301	9.89124	3.98439	16.4546	9.08123	9.09922	17.2628	10.0424
NC_000001.11	23191895	23217502	-	3319	gene-HTR1D	HTR1D	protein_coding	3352	5-hydroxytryptamine receptor 1D	4.67689	5.53968	5.61913	4.80169	5.16233	4.33722	5.16874	3.07917	4.19993	2.67216	3.22415	4.88967	6.94366	5.41075	6.82166	3.51174	5.71034	5.546	2.69955	6.01647	5.0937	3.74448	3.90413	4.11862
NC_000001.11	23244729	23245346	+	618	gene-RPL29P6	RPL29P6	pseudogene	391019	ribosomal protein L29 pseudogene 6	0	0	0	0	0	0	0	0	0	0	0	0	0	0	0	0	0	0	0	0	0	0	0	0
NC_000001.11	23281309	23285518	-	3511	gene-LINC01355	LINC01355	lncRNA	100996511	long intergenic non-protein coding RNA 1355	0.566253	0.364748	0.69285	1.75231	0.603444	2.02374	0.72836	0.198463	0.448616	1.13373	0.534708	0.616304	1.2274	0.430011	1.0672	1.06528	0.551803	0.964461	0.603182	0.63194	0.990545	0.71637	0.855799	0.784715
NC_000001.11	23304688	23344316	-	7795	gene-HNRNPR	HNRNPR	protein_coding	10236	heterogeneous nuclear ribonucleoprotein R	36.7468	39.4176	45.2787	29.8781	35.1451	34.0224	45.0544	29.1017	26.4098	26.8764	38.643	36.9894	55.4646	38.6553	42.7299	24.7497	40.7392	44.2987	18.4536	38.1194	41.5175	43.9204	41.5943	39.7494
NC_000001.11	23359448	23369836	-	4735	gene-ZNF436	ZNF436	protein_coding	80818	zinc finger protein 436	6.49194	7.61154	7.25474	5.19734	6.78961	6.80143	7.69612	5.33046	6.03757	5.56016	7.57288	7.59744	8.50764	10.8242	10.3378	6.00694	13.3066	11.6257	3.99093	14.2377	12.4047	8.74897	15.7454	9.35461
NC_000001.11	23368971	23371839	+	2869	gene-ZNF436-AS1	ZNF436-AS1	lncRNA	148898	ZNF436 antisense RNA 1	4.37101	2.74198	3.57142	4.65056	2.53651	2.83039	2.78546	1.94298	2.19601	1.14402	1.6359	1.477	3.46127	2.07724	3.19556	2.577	2.6424	2.87504	2.89584	4.28317	3.06417	2.60423	1.99642	1.32966
NC_000001.11	23380909	23424776	-	2536	gene-TCEA3	TCEA3	protein_coding	6920	transcription elongation factor A3	2.80415	1.91171	2.96488	3.41979	1.81619	2.54708	1.34452	2.01494	2.60859	1.87252	1.25848	1.7776	3.17695	2.47534	2.86069	2.19511	2.25864	2.12272	1.70229	1.2787	2.438	2.04192	2.22154	1.75497
NC_000001.11	23428563	23484631	-	4363	gene-ASAP3	ASAP3	protein_coding	55616	ArfGAP with SH3 domain%2C ankyrin repeat and PH domain 3	22.9941	16.5001	21.0856	17.4651	17.0384	18.612	15.972	12.6346	15.9567	13.9892	13.5327	14.486	12.7759	15.0254	15.6777	11.3636	18.9589	15.4429	9.07312	16.9773	13.4624	10.0205	12.8697	11.1237
NC_000001.11	23505696	23531250	-	5970	gene-E2F2	E2F2	protein_coding	1870	E2F transcription factor 2	4.57259	4.35151	4.75382	6.6675	4.2741	3.57053	7.67467	3.20324	4.36646	3.80167	3.75787	6.01067	7.42245	3.35415	5.92909	4.51661	4.82546	6.66104	3.19262	3.97378	6.08438	6.75323	3.79049	4.86346
NC_000001.11	23521930	23528419	+	1212	gene-LOC101928163	LOC101928163	lncRNA	101928163	uncharacterized LOC101928163	0	0	0	0	0	0	0	0	0	0	0	0	0	0	0	0	0	0	0	0	0	0	0	0
NC_000001.11	23550472	23554862	-	1713	gene-LOC105376859	LOC105376859	lncRNA	105376859		0.803495	1.22819	0.516393	0.605806	0.537752	1.34672	0.746431	0.406773	0.689619	0.326136	0.657569	0.36843	0.492205	0.556647	0.465395	0.253886	0.491733	0.506867	0.237749	0.747252	0.620351	0.259109	0.438516	0.433022
NC_000001.11	23557926	23559501	-	950	gene-ID3	ID3	protein_coding	3399	inhibitor of DNA binding 3%2C HLH protein	310.291	214.241	350.651	193.739	204.888	248.08	163.643	196.898	241.072	264.045	183.191	265.166	68.7337	110.911	133.094	77.2759	131.582	120.551	99.801	132.136	120.096	58.947	108.822	83.4348
NC_000001.11	23576481	23602302	-	1107	gene-LOC107984928	LOC107984928	lncRNA	107984928		0	0	0	0.06696	0	0	0	0	0	0	0.084795	0	0	0	0	0	0.0760921	0	0	0	0	0	0	0
NC_000001.11	23627334	23640568	+	1172	gene-MDS2	MDS2	lncRNA	259283	myelodysplastic syndrome 2 translocation associated	0.130488	0	0	0	0	0	0.0909155	0	0	0.0595852	0	0	0	0	0	0	0	0	0	0	0	0	0	0
NC_000001.11	23691779	23696835	+	1044	gene-RPL11	RPL11	protein_coding	6135	ribosomal protein L11	3334.33	3006.71	3254.9	3985.55	2903.98	2870.14	2168.01	3439.22	3492.05	3563.33	2916.02	2960	2672.84	2437.65	2330.58	3493.16	2328.37	2360.28	3115.02	2263.13	2154.84	2668.3	2245.62	2351.67
NC_000001.11	23743366	23762059	+	4943	gene-ELOA	ELOA	protein_coding	6924	elongin A	19.4452	24.4275	25.1135	19.4647	26.7797	27.2183	21.6426	22.8994	23.1659	23.5652	34.2771	29.7494	24.2594	25.4958	24.515	19.9196	21.3695	21.5353	12.8367	22.2016	23.6872	24.1398	31.9893	27.3117
NC_000001.11	23760382	23778297	-	1084	gene-ELOA-AS1	ELOA-AS1	lncRNA	100506963	ELOA antisense RNA 1	5.64324	3.20664	6.32426	7.79541	3.90902	4.00095	6.38925	4.57107	3.99585	7.73068	2.9442	5.48945	8.38307	4.91136	6.76609	5.05518	4.35157	4.80588	7.43895	5.19575	4.63422	7.43852	5.28389	5.08327
NC_000001.11	23778417	23788232	+	1591	gene-PITHD1	PITHD1	protein_coding	57095	PITH domain containing 1	51.1856	47.7779	61.4369	60.3807	56.4513	51.6196	55.0513	51.6799	47.7675	49.1163	46.1375	45.3917	61.0618	52.1918	61.2823	57.7323	56.8089	60.3582	52.9366	56.5332	63.5132	52.8664	51.8176	55.6808
NC_000001.11	23790624	23793765	-	461	gene-LOC105376860	LOC105376860	lncRNA	105376860		0	0	0	0	0	0	0	0	0	0	0	0	0	0	0	0	0	0	0	0	0.209557	0.320936	0	0
NC_000001.11	23790789	23795539	+	2309	gene-LYPLA2	LYPLA2	protein_coding	11313	lysophospholipase 2	88.5535	87.7101	83.6757	108.603	87.1301	81.8866	95.5239	87.7499	82.2676	91.5189	99.8847	81.9602	88.0839	82.4898	80.9997	92.4434	97.5859	88.5936	97.574	99.7498	85.8531	95.0887	91.4166	73.5663
NC_000001.11	23795599	23800754	-	1819	gene-GALE	GALE	protein_coding	2582	UDP-galactose-4-epimerase	138.051	144.779	121.291	109.292	143.214	133.723	103.39	145.353	129.237	103.964	127.153	115.042	110.061	110.827	114.653	102.713	106.971	102.196	124.396	95.8918	105.687	105.372	107.938	106.025
NC_000001.11	23801885	23825429	-	1570	gene-HMGCL	HMGCL	protein_coding	3155	3-hydroxy-3-methylglutaryl-CoA lyase	76.1737	49.6405	64.2776	65.768	47.0559	58.1288	62.778	48.6233	56.0813	50.1736	40.716	42.9553	57.5822	65.4418	63.5238	65.596	77.4738	64.3178	64.5915	75.4437	71.1313	47.2596	49.939	54.0632
NC_000001.11	23825540	23838636	-	722	gene-LOC105376861	LOC105376861	lncRNA	105376861		1.05909	0.760169	0.714689	0.821327	1.02069	0.255616	0.737902	0.428933	0.872626	0.0967227	0.130011	0	0.778529	0.990516	0.441674	0.240945	0.46667	0.120258	0.112815	0.354583	0.93662	0.102459	0.650258	0.146768
NC_000001.11	23845077	23868332	-	3337	gene-FUCA1	FUCA1	protein_coding	2517	alpha-L-fucosidase 1	30.4535	25.0819	33.5109	23.7679	30.0892	30.9158	25.3211	21.8555	22.1136	17.9973	15.3868	14.9411	26.3053	27.5031	24.0576	28.5159	57.376	35.4903	29.5349	58.4593	36.4479	20.8161	19.0496	16.0046
NC_000001.11	23870515	23913362	-	6322	gene-CNR2	CNR2	protein_coding	1269	cannabinoid receptor 2	0.0241904	0.0144691	0.104941	0.0234498	0.0145709	0	0.0674173	0	0	0	0.0148478	0.042784	0.0148186	0.012569	0.0126103	0	0	0.013734	0	0.0134983	0.0458426	0	0	0
NC_000001.11	23901049	23903008	-	1960	gene-BTBD6P1	BTBD6P1	pseudogene	646330	BTB domain containing 6 pseudogene 1	0	0	0	0	0.0469985	0	0	0	0	0	0.0478919	0	0	0	0	0	0	0	0	0	0	0	0.0479068	0
NC_000001.11	23910737	23912664	+	1158	gene-LOC107984929	LOC107984929	lncRNA	107984929		0	0	0	0	0	0	0	0	0	0	0	0	0	0	0	0	0	0	0	0	0	0	0	0
NC_000001.11	23929070	23929147	+	78	gene-MIR378F	MIR378F	miRNA	100616492	microRNA 378f	0	0	0	0	0	0	0	0	0	0	0	0	0	0	0	0	0	0	0	0	0	0	0	0
NC_000001.11	23959164	23963462	+	2493	gene-PNRC2	PNRC2	protein_coding	55629	proline rich nuclear receptor coactivator 2	47.6647	60.2119	71.1426	54.8577	56.7556	69.2172	55.7768	43.3541	45.8691	43.1104	55.613	44.7365	60.2758	49.4363	67.0267	44.6594	74.4691	64.8149	25.0925	70.3775	70.6814	38.338	54.6133	49.3066
NC_000001.11	23964347	23980370	-	10955	gene-SRSF10	SRSF10	protein_coding	10772	serine and arginine rich splicing factor 10	12.0335	12.7086	15.4563	12.768	12.6719	15.1282	14.8912	10.2476	10.9631	13.903	14.3865	15.1597	16.2652	12.8168	17.902	9.82161	15.6857	16.4379	6.32736	15.1977	17.3899	14.4913	16.4652	17.1694
NC_000001.11	23987408	23987788	-	170	gene-LOC105378615	LOC105378615	lncRNA	105378615		0	0	0	0	0	0	0	0	0	0	0	0	0	0	0	0	0	0	0	0	0	0	0	0
NC_000001.11	24007834	24008554	-	409	gene-RPL36P5	RPL36P5	pseudogene	127295	ribosomal protein L36 pseudogene 5	0	0	0	0	0	0	0	0	0	0	0.229506	0	0	0	0	0	0	0	0	0.208646	0	0	0	0
NC_000001.11	24010499	24037046	+	1184	gene-LOC105376863	LOC105376863	lncRNA	105376863		0	0	0.0622593	0	0.0778015	0	0.0899941	0	0	0	0	0	0	0	0	0.146928	0	0	0	0.0720745	0	0	0	0
NC_000001.11	24042274	24064129	+	358	gene-LOC107984931	LOC107984931	lncRNA	107984931		0	0	0	0	0.51462	0	0	0	0	0	0	0	0	0.221959	0.445375	0	0	0	0	0	0	0.619908	0	0
NC_000001.11	24056041	24112135	-	5760	gene-MYOM3	MYOM3	protein_coding	127294	myomesin 3	5.44289	5.92356	6.77001	4.32394	5.54941	6.02365	4.34721	4.47599	4.52565	3.32196	4.02524	3.88189	4.11489	5.28363	5.19025	2.80877	7.5752	4.38653	1.41411	6.13354	4.29358	2.99242	4.82528	3.40344
NC_000001.11	24066009	24084296	+	1953	gene-MYOM3-AS1	MYOM3-AS1	lncRNA	107985737		0	0	0.0377445	0	0	0	0	0	0	0	0	0	0	0	0	0	0	0	0	0	0	0	0	0
NC_000001.11	24098018	24104540	+	2423	gene-LOC105376864	LOC105376864	lncRNA	105376864		0	0.0755045	0	0	0	0	0	0	0	0	0	0	0	0	0	0.0358981	0.0347643	0	0.067233	0	0	0	0	0.0874673
NC_000001.11	24119771	24143179	-	2911	gene-IL22RA1	IL22RA1	protein_coding	58985	interleukin 22 receptor subunit alpha 1	2.0489	1.31978	2.86149	2.06256	1.93031	1.68007	1.39094	1.27663	1.86673	1.07953	0.999625	1.82736	1.89876	2.40213	2.71127	2.03185	4.10897	3.81785	2.0706	3.28329	3.35183	1.72805	3.09658	2.58455
NC_000001.11	24154156	24187295	-	5096	gene-IFNLR1	IFNLR1	protein_coding	163702	interferon lambda receptor 1	6.39217	7.89804	6.04649	3.82551	6.52556	6.79042	6.12638	6.09231	8.28344	5.20739	8.38107	8.2977	6.76518	8.31102	7.79075	4.84746	8.33083	7.599	2.95698	8.49008	7.6966	7.28724	10.7237	8.83748
NC_000001.11	24200240	24211690	+	1846	gene-LINC02800	LINC02800	lncRNA	284632	long intergenic non-protein coding RNA 2800	0	0	0	0.160617	0	0	0	0	0	0	0	0	0	0	0.0431864	0	0	0	0	0.138683	0	0	0	0
NC_000001.11	24305928	24321901	-	5240	gene-GRHL3-AS1	GRHL3-AS1	lncRNA	105376871		0	0	0	0	0	0.0176102	0	0	0.0150295	0.0266541	0.0895687	0	0.0536353	0.0303288	0	0.0165995	0.0964511	0.0331398	0.0155444	0	0.110617	0	0.0179193	0.0404453
NC_000001.11	24319333	24364482	+	3541	gene-GRHL3	GRHL3	protein_coding	57822	grainyhead like transcription factor 3	0.107972	0.0516654	0.0624527	0.1256	0.130072	0.156358	0.180547	0.131187	0.111204	0.295822	0.106036	0.101847	0.502676	0.269285	0.247654	0.908869	0.594704	0.662047	0.575069	0.602487	0.982153	0.250694	0.424274	0.149628
NC_000001.11	24356999	24415533	-	3629	gene-STPG1	STPG1	protein_coding	90529	sperm tail PG-rich repeat containing 1	8.42832	9.22551	7.75948	8.39495	9.77267	9.38283	9.51314	8.10706	9.59204	8.56325	7.70809	11.0557	12.9592	12.5027	11.5991	13.0867	15.5052	16.1738	11.9183	16.5781	15.36	16.165	14.8518	14.4832
NC_000001.11	24413360	24472983	+	7932	gene-NIPAL3	NIPAL3	protein_coding	57185	NIPA like domain containing 3	8.79185	10.3213	8.04806	5.37339	11.1953	9.74891	7.06592	7.3401	8.51883	5.23842	6.35491	6.63811	8.37383	9.89762	9.10594	7.99411	12.9558	9.39195	6.21267	12.7058	9.63377	7.91797	9.54125	8.73704
NC_000001.11	24496254	24502382	-	530	gene-RCAN3AS	RCAN3AS	lncRNA	100750325	RCAN3 antisense RNA	3.46261	1.38073	1.39085	1.25872	1.04283	0.87054	1.4073	1.4608	1.33734	1.7129	0.177109	0.850567	1.7676	1.6492	1.20335	2.46173	3.33757	1.63823	2.15158	2.7372	0.729099	0.41873	1.41732	2.39924
NC_000001.11	24502344	24541040	+	7118	gene-RCAN3	RCAN3	protein_coding	11123	RCAN family member 3	5.56468	7.85198	7.0836	4.7903	8.20486	8.5173	6.00278	6.2434	6.25124	4.6896	8.16301	5.42126	7.81788	9.53358	8.12006	5.16901	10.189	7.31887	3.66183	9.78285	7.70891	6.25644	11.4502	7.77109
NC_000001.11	24539274	24556024	-	973	gene-NCMAP-DT	NCMAP-DT	lncRNA	100506985	NCMAP divergent transcript	0.471527	0.376048	0.227282	0	0.0946732	0.189676	0.10951	0.159142	0.0809399	0.358858	0.289418	0	0	0.163333	0.0819344	0.0893949	0.173143	0.0892356	0	0.350817	0.198573	0	0.193006	0.108907
NC_000001.11	24556087	24609328	+	6303	gene-NCMAP	NCMAP	protein_coding	400746	non-compact myelin associated protein	2.48699	2.6268	2.30396	1.25834	2.95219	2.21067	1.60599	1.80566	1.72428	1.77271	2.26367	1.41613	1.47146	1.71454	1.50515	0.952198	1.80415	0.826523	0.568605	1.40805	0.75102	1.15019	1.54931	1.32816
NC_000001.11	24643273	24673281	+	6126	gene-SRRM1	SRRM1	protein_coding	10250	serine and arginine repetitive matrix 1	42.9013	43.3626	46.9774	38.0304	46.3743	49.4073	53.12	39.1536	41.2285	41.0043	47.6848	47.0964	63.0976	47.4356	57.5728	34.4744	50.2296	49.0683	19.0535	48.3934	46.9309	56.0312	50.5813	57.9997
NC_000001.11	24745447	24844321	+	4253	gene-CLIC4	CLIC4	protein_coding	25932	chloride intracellular channel 4	62.568	108.444	71.7045	40.3303	133.226	98.2005	73.6576	105.803	80.0878	83.2489	139.71	105.212	122.649	123.798	116.781	44.4007	114.834	76.3124	26.87	101.087	80.8871	108.781	183.865	133.997
NC_000001.11	24857082	24865340	+	833	gene-LOC105376876	LOC105376876	lncRNA	105376876		0	0	0	0	0	0	0	0	0	0	0	0	0	0	0	0	0	0	0	0	0	0	0	0.127211
NC_000001.11	24899511	24965158	-	4903	gene-RUNX3	RUNX3	protein_coding	864	RUNX family transcription factor 3	21.4909	27.5559	22.6723	13.9693	23.6352	23.2434	17.9508	22.4862	22.5518	17.7611	24.8502	22.1401	18.4767	28.2969	25.593	14.2633	24.0177	25.2705	14.1874	23.8969	24.2746	17.0794	29.2435	22.9958
NC_000001.11	24919345	24919416	-	72	gene-MIR6731	MIR6731	miRNA	102465437	microRNA 6731	0	0	1.02382	2.05902	0	0	0	0	0	0	2.60745	0	0	0	1.10725	0	0	0	0	0	0	0	0	0
NC_000001.11	24924329	24926329	+	1474	gene-LOC107984932	LOC107984932	lncRNA	107984932		0	0	0	0	0	0	0	0	0	0	0	0	0	0	0	0	0	0	0	0	0	0	0	0
NC_000001.11	24932454	24964709	+	15846	gene-RUNX3-AS1	RUNX3-AS1	lncRNA	105376878		0.275057	0.202043	0.302378	0.182435	0.162771	0.291169	0.100864	0.13192	0.16401	0.11899	0.189561	0.0796568	0.100506	0.220643	0.171056	0.0384241	0.132895	0.0493144	0.0257014	0.102322	0.0853514	0.0513526	0.248876	0.0668728
NC_000001.11	25023503	25023586	+	84	gene-MIR4425	MIR4425	miRNA	100616365	microRNA 4425	0	0	0	0	0	0	0	0	0	0	0	0	0	0	0	0	0	0	0	0	0	0	0	0
NC_000001.11	25039972	25047377	+	2107	gene-LINC02793	LINC02793	lncRNA	105376879		0	0	0	0	0	0	0	0	0	0	0	0	0	0	0	0	0	0	0	0	0	0	0	0
NC_000001.11	25124893	25125457	-	565	gene-IFITM3P7	IFITM3P7	pseudogene	391020	IFITM3 pseudogene 7	0	0	0	0	0	0.326645	0	0	0	0	0	0	0	0	0	0	0.149087	0.153675	0	0	0	0	0	0
NC_000001.11	25222276	25232502	-	1757	gene-SYF2	SYF2	protein_coding	25949	SYF2 pre-mRNA splicing factor	87.5638	77.4689	95.5317	84.9671	77.9613	88.2857	78.5351	81.0799	88.4812	89.9056	83.2364	77.5367	86.4848	76.0243	78.9054	82.4267	81.5012	85.6402	71.7173	79.8479	81.9801	84.7121	77.1165	75.8714
NC_000001.11	25242249	25338254	-	7057	gene-RSRP1	RSRP1	protein_coding	57035	arginine and serine rich protein 1	6.65298	6.24774	7.02993	6.95346	6.97045	10.1208	6.28115	4.70657	6.40571	4.74003	6.93003	6.24746	10.275	9.40205	11.7262	7.21043	11.8646	11.9714	5.344	13.6282	14.7023	8.51187	12.9862	10.9465
NC_000001.11	25269462	25274799	-	979	gene-LOC105376882	LOC105376882	lncRNA	105376882		0.234319	0	0	0.378574	0	0.188513	0.108839	0	0	0.142664	0	0.184188	0.191385	0	0.162864	0	0	0.177377	0.2496	0	0	0.0755625	0.191823	0
NC_000001.11	25272393	25330445	+	4062	gene-RHD	RHD	protein_coding	6007	Rh blood group D antigen	0.0752988	0.0450387	0	0.0182483	0.0453555	0.0454344	0	0.0381204	0.0387762	0.034384	0	0	0	0.0195621	0.0785053	0.0428268	0.124422	0.0427505	0.0401047	0.0840337	0	0	0.138696	0.0260873
NC_000001.11	25293358	25294669	-	1312	gene-SDHDP6	SDHDP6	pseudogene	29768	succinate dehydrogenase complex subunit D pseudogene 6	0.641102	0.348604	0.955149	0.508478	1.2638	0.562666	0.730928	0.472088	1.08047	0.904859	0.715458	0.206159	0.499833	0.545086	1.03299	0.79556	0.834635	0.595607	0.620829	1.3659	1.10449	0.732991	0.572544	0.726905
NC_000001.11	25338334	25362361	+	2627	gene-TMEM50A	TMEM50A	protein_coding	23585	transmembrane protein 50A	53.5873	63.652	66.3632	52.8495	66.7997	62.7007	54.8381	60.9183	59.1483	73.1035	86.6144	70.4258	65.5816	73.6538	74.6845	54.5992	94.6549	76.4811	60.3997	97.128	79.1012	71.1034	108.159	72.1638
NC_000001.11	25360659	25430193	-	4297	gene-RHCE	RHCE	protein_coding	6006	Rh blood group CcEe antigens	1.13889	0.532195	0.58327	0.862517	0.728875	0.687194	0.743912	0.540534	0.659801	0.568812	0.34952	0.209821	0.261623	1.14652	0.612248	0.728723	1.03896	0.404125	0.417026	1.03269	0.809356	0.154941	0.415184	0.369909
NC_000001.11	25398695	25400004	+	1310	gene-SDHDP7	SDHDP7	pseudogene	388606	succinate dehydrogenase complex subunit D pseudogene 7	1.22579	1.74568	2.1383	1.64093	2.25019	2.39498	2.7655	1.24112	2.16425	1.59925	1.93468	1.37649	2.0739	2.12302	2.31255	1.65995	2.12192	1.78955	0.870487	2.41026	1.91736	2.03292	1.93529	1.6987
NC_000001.11	25430897	25500209	+	4084	gene-MACO1	MACO1	protein_coding	55219	macoilin 1	9.99824	14.7155	13.1402	6.29806	13.8717	14.7996	8.03583	11.5072	11.9752	10.6187	14.2963	14.7029	9.42794	17.0636	15.7727	8.15715	15.2421	15.0522	8.23702	15.755	18.7818	10.3972	19.0829	16.9951
NC_000001.11	25543588	25590400	+	7532	gene-LDLRAP1	LDLRAP1	protein_coding	26119	low density lipoprotein receptor adaptor protein 1	12.4262	12.3268	13.3689	13.8959	12.8171	11.3938	15.3209	10.9267	11.8048	10.5326	12.6994	12.2217	13.7191	12.3644	13.7175	13.65	18.9224	15.1127	11.6253	17.21	15.8786	12.3849	11.4691	12.1836
NC_000001.11	25616791	25786207	+	5854	gene-MAN1C1	MAN1C1	protein_coding	57134	mannosidase alpha class 1C member 1	2.1422	2.2345	2.2792	1.08895	1.77814	2.17531	1.0557	1.22998	1.37222	0.942411	1.04227	0.723868	0.704143	1.75103	1.26651	0.787496	1.94253	0.964077	0.417421	2.46358	1.45222	0.35383	1.26715	0.941282
NC_000001.11	25800193	25818221	+	4314	gene-SELENON	SELENON	protein_coding	57190	selenoprotein N	99.1009	95.8841	101.294	78.5922	90.6863	89.8815	84.1754	72.4153	78.9188	70.2871	88.6241	86.5445	97.5701	99.0044	101.251	74.4603	125.804	91.0126	58.1913	118.351	86.0583	88.4485	93.9408	80.2733
NC_000001.11	25819954	25832938	+	2327	gene-MTFR1L	MTFR1L	protein_coding	56181	mitochondrial fission regulator 1 like	46.7931	54.0508	50.1782	39.0214	55.5394	51.5912	41.8061	47.079	42.4401	39.2534	47.9627	33.7083	48.3915	53.2361	48.2376	39.5845	50.4607	44.4019	44.5592	52.3312	45.5421	40.6278	51.246	40.8475
NC_000001.11	25819954	25823606	-	3653	gene-LOC646471	LOC646471	lncRNA	646471	uncharacterized LOC646471	0.0209324	0	0	0.0405829	0	0	0	0	0.0215589	0	0.0256961	0	0	0	0	0	0	0	0	0	0	0	0	0
NC_000001.11	25831906	25859457	-	2414	gene-AUNIP	AUNIP	protein_coding	79000	aurora kinase A and ninein interacting protein	10.4848	10.4964	13.2223	13.9406	11.3334	10.0152	13.1977	10.9366	12.0709	10.3854	10.1489	15.313	20.2967	11.7843	15.9841	12.2869	10.5031	15.1065	9.95383	10.5345	16.3677	16.7012	10.58	16.7685
NC_000001.11	25861484	25876707	-	3138	gene-PAQR7	PAQR7	protein_coding	164091	progestin and adipoQ receptor family member 7	23.9779	28.5382	23.8435	20.2201	32.7018	25.4953	20.8828	26.1036	25.7245	22.0317	27.4006	26.2033	19.2859	24.5626	25.9135	18.8487	23.2999	23.4912	16.8201	23.3872	23.6434	19.2129	28.4864	24.2798
NC_000001.11	25884179	25906880	-	3421	gene-STMN1	STMN1	protein_coding	3925	stathmin 1	243.725	130.486	241.055	271.603	140.397	195.02	233.507	129.317	167.362	169.246	106.215	148.484	274.504	150.282	215.024	186.37	169.354	185.683	172.429	167.43	193.55	198.941	128.618	159.74
NC_000001.11	25888917	25889304	+	388	gene-RPL39P7	RPL39P7	pseudogene	100270892	ribosomal protein L39 pseudogene 7	0	0	0	0	0	0	0	0	0	0	0	0	0	0	0	0	0	0	0	0	0	0	0	0
NC_000001.11	25906362	25906454	-	93	gene-MIR3917	MIR3917	miRNA	100500808	microRNA 3917	3.28886	1.96718	4.75581	3.18816	0.990505	3.96891	2.29146	0	4.23411	2.2527	2.01867	1.93893	3.02203	2.56327	4.28614	1.87056	1.81148	3.73446	3.50334	1.83519	2.07754	7.95438	2.0193	3.41828
NC_000001.11	25906550	25908243	+	1305	gene-LOC105376885	LOC105376885	lncRNA	105376885		0	0	0	0.0568006	0	0	0	0	0	0	0	0	0	0	0	0	0	0	0	0	0	0	0	0
NC_000001.11	25959764	25998164	-	4636	gene-PAFAH2	PAFAH2	protein_coding	5051	platelet activating factor acetylhydrolase 2	6.71304	6.19558	7.71178	7.0831	6.97434	6.11068	8.71087	5.9453	5.23218	6.62789	7.53212	6.65116	7.3354	6.56465	7.4804	5.08453	8.59419	7.90351	2.98683	7.76788	7.60592	5.15404	7.31167	5.21147
NC_000001.11	26006534	26031338	-	3367	gene-LOC101928216	LOC101928216	lncRNA	101928216		0.158973	0.217342	0.197041	0.396271	0.191511	0.191845	0.379755	0.183956	0.0701704	0.165925	0.0278788	0.160665	0.250415	0.1416	0.0710325	0.0258334	0.050035	0.0515748	0.0241915	0.126724	0.114768	0.0878832	0.139438	0.125888
NC_000001.11	26021775	26036464	+	4566	gene-EXTL1	EXTL1	protein_coding	2134	exostosin like glycosyltransferase 1	0.150721	0	0.193732	0.113638	0.0403491	0.161677	0.0933447	0	0	0.0152943	0.0616741	0	0	0.0348057	0.0349199	0.0380995	0	0.0760633	0.0535169	0.037379	0.0211576	0	0	0.0232078
NC_000001.11	26037252	26046118	-	3249	gene-SLC30A2	SLC30A2	protein_coding	7780	solute carrier family 30 member 2	0	0	0	0	0	0	0	0	0	0	0	0	0	0	0	0	0	0	0	0	0	0	0	0
NC_000001.11	26048258	26050666	+	2098	gene-LOC105376910	LOC105376910	lncRNA	105376910		0	0	0	0.0706623	0.043907	0.175934	0	0	0	0	0	0	0	0	0	0.0829182	0	0	0	0	0	0	0	0
NC_000001.11	26051301	26067633	-	2138	gene-TRIM63	TRIM63	protein_coding	84676	tripartite motif containing 63	0	0	0	0.0346701	0	0	0	0	0	0	0	0	0.043818	0	0	0.0406834	0.0393985	0	0	0	0	0.0346004	0	0
NC_000001.11	26109131	26125555	+	6614	gene-PDIK1L	PDIK1L	protein_coding	149420	PDLIM1 interacting kinase 1 like	1.56077	1.97773	2.11761	1.40091	2.27019	2.63689	2.38431	1.6037	2.01232	1.40428	1.78823	1.47222	2.83287	1.7901	2.73616	1.8017	2.98015	2.79619	0.985216	3.52234	2.68755	2.21457	2.76836	2.29108
NC_000001.11	26118861	26126907	-	629	gene-LOC105376886	LOC105376886	lncRNA	105376886		0	0	0	0	0	0	0	0	0	0	0	0	0	0	0	0	0	0	0	0	0	0	0	0
NC_000001.11	26159079	26163962	+	2799	gene-FAM110D	FAM110D	protein_coding	79927	family with sequence similarity 110 member D	1.03812	1.24187	1.15879	1.35061	1.08605	0.95607	0.609092	0.580876	0.872237	0.449092	0.53658	0.0644231	0.401642	0.340671	0.455718	0.248606	0.511603	0.496327	0.349208	0.396345	0.379658	0.343581	0.335467	0.30287
NC_000001.11	26164101	26168963	-	1203	gene-C1orf232	C1orf232	protein_coding	110806296	chromosome 1 open reading frame 230	0.0635627	0.076038	0	0	0	0	0	0	0.0654651	0.116099	0	0	0.0778745	0.132105	0	0	0	0	0.067708	0	0	0.0614927	0	0
NC_000001.11	26169908	26170873	+	638	gene-ZNF593	ZNF593	protein_coding	51042	zinc finger protein 593	101.875	114.701	101.214	143.021	124.026	108.476	85.8437	148.171	122.946	172.395	138.742	144.85	129.218	117.822	114.335	176.962	105.622	132.961	204.781	104.597	132.038	145.053	118.328	141.344
NC_000001.11	26177491	26189884	+	2556	gene-CNKSR1	CNKSR1	protein_coding	10256	connector enhancer of kinase suppressor of Ras 1	30.5744	26.304	26.677	33.6983	28.255	31.3728	29.3062	23.2934	27.5148	24.4254	29.3429	28.3955	26.7927	27.3887	29.7866	31.9203	32.7247	34.2413	25.1433	30.8492	33.9027	26.6845	29.9031	31.3008
NC_000001.11	26189962	26202964	+	2915	gene-CATSPER4	CATSPER4	protein_coding	378807	cation channel sperm associated 4	0.0786957	0.094141	0.0505764	0.0254287	0.0948031	0.063312	0.0365533	0	0.027017	0.0479134	0.0322017	0	0	0.054519	0.0273489	0.0596783	0.0577934	0.14893	0.0279426	0.0585497	0.0994226	0.10151	0	0
NC_000001.11	26225320	26229840	+	1078	gene-ZPLD2P	ZPLD2P	lncRNA	101928303	zona pellucida like domain containing 2%2C pseudogene	0	0	0	0	0	0	0	0.0718205	0	0	0	0	0	0	0	0	0	0	0	0	0	0	0	0
NC_000001.11	26234179	26278808	+	4619	gene-CEP85	CEP85	protein_coding	64793	centrosomal protein 85	22.5806	23.6457	20.7468	15.1491	23.0143	19.4184	24.4987	17.3484	22.8642	19.2765	22.3137	27.3076	27.32	24.7037	27.2357	14.274	21.0813	20.3578	9.68122	20.5997	24.1148	23.5108	24.6788	28.1951
NC_000001.11	26280086	26281522	+	751	gene-SH3BGRL3	SH3BGRL3	protein_coding	83442	SH3 domain binding glutamate rich protein like 3	620.382	503.897	534.949	672.65	482.541	536.584	438.698	506.39	541.844	624.041	505.088	480.934	659.398	610.827	607.948	931.081	601.975	711.143	1146.95	636.328	672.38	728.528	601.893	675.308
NC_000001.11	26282282	26318355	-	2162	gene-UBXN11	UBXN11	protein_coding	91544	UBX domain protein 11	15.1376	10.3236	11.8312	18.6169	11.6318	15.9202	11.2861	11.3878	15.5542	14.8906	10.8543	15.1796	12.0895	10.4013	13.3485	15.8513	13.2468	20.562	20.7588	13.7359	18.4543	15.6026	10.9011	14.655
NC_000001.11	26317958	26320523	+	467	gene-CD52	CD52	protein_coding	1043	CD52 molecule	4.09347	2.93813	2.68342	1.9047	2.16978	2.17355	1.59715	1.16051	2.36095	0.598148	1.80902	0.386125	0	1.70153	0	1.11753	2.34484	0.185923	2.093	0.913664	1.03432	0.316812	0.603194	0.226909
NC_000001.11	26321860	26354130	-	5892	gene-CRYBG2	CRYBG2	protein_coding	55057	crystallin beta-gamma domain containing 2	3.17959	3.44656	2.91507	2.70482	2.9236	3.0853	2.22438	2.50979	2.9005	2.46528	2.31006	3.09103	1.8762	1.56441	1.86722	2.42107	2.00148	2.54938	2.22571	2.01319	2.60698	1.34341	1.5777	1.69057
NC_000001.11	26361632	26374536	-	2260	gene-ZNF683	ZNF683	protein_coding	257101	zinc finger protein 683	0	0	0	0	0.0407597	0.0408306	0	0	0	0	0	0	0	0	0	0	0	0	0	0	0	0	0	0
NC_000001.11	26410778	26429728	+	4014	gene-LIN28A	LIN28A	protein_coding	79727	lin-28 homolog A	0.0952491	0	0.0183645	0.0738662	0.137694	0.114944	0	0	0	0.0869878	0.0233852	0	0	0.138572	0.019861	0.0216695	0.104925	0.0216309	0	0	0.0240672	0.0368588	0.0467849	0.0263993
NC_000001.11	26432321	26471306	+	3314	gene-DHDDS	DHDDS	protein_coding	79947	dehydrodolichyl diphosphate synthase subunit	20.9278	14.6844	18.5956	19.616	22.1537	17.7371	24.9824	17.2881	14.0209	20.1452	22.4332	22.5536	30.389	20.3569	22.9015	21.2072	27.756	23.999	20.3263	28.5827	23.1749	30.4921	20.3435	21.0718
NC_000001.11	26462756	26467537	-	784	gene-DHDDS-AS1	DHDDS-AS1	lncRNA	101928324	DHDDS antisense RNA 1	0	0.116676	0.188049	0	0	0.117701	0.135909	0	0	0	0.11973	0	0	0.202708	0.203373	0	0	0	0	0.435389	0	0.0943568	0	0.135162
NC_000001.11	26472440	26476642	+	1940	gene-HMGN2	HMGN2	protein_coding	3151	high mobility group nucleosomal binding domain 2	344.097	168.849	379.443	439.972	178.821	279.115	354.701	175.717	238.902	218.753	132.044	206.764	388.398	190.789	326.655	253.456	196.821	259.628	250.698	192.138	260.835	290.03	145.976	229.139
NC_000001.11	26519117	26520264	-	1148	gene-DPPA2P2	DPPA2P2	pseudogene	100128503	developmental pluripotency associated 2 pseudogene 2	0	0	0.128423	0	0	0	0	0	0	0	0	0	0	0	0	0	0	0	0	0	0	0	0	0
NC_000001.11	26529761	26575028	+	3715	gene-RPS6KA1	RPS6KA1	protein_coding	6195	ribosomal protein S6 kinase A1	44.3359	40.3814	46.7887	48.8844	43.9136	43.4684	49.1607	44.3486	44.6452	51.9947	54.7037	53.635	63.775	55.9759	56.5244	50.3625	74.8242	54.503	47.1615	73.736	59.4196	84.9874	76.1288	66.4039
NC_000001.11	26554542	26554593	+	52	gene-MIR1976	MIR1976	miRNA	100302190	microRNA 1976	1.4705	0	1.4176	0	0	1.77456	0	0	6.05804	0	0	0	1.8016	0	0	0	0	3.33947	0	0	1.8578	0	0	8.15128
NC_000001.11	26593245	26593546	-	302	gene-RN7SL679P	RN7SL679P	pseudogene	106481855	RNA%2C 7SL%2C cytoplasmic 679%2C pseudogene	0	0	0	0	0	0	0	0	0	0	0	0	0	0	0	0	0	0	0	0	0	0	0	0
NC_000001.11	26682503	26691284	+	1723	gene-LOC105376888	LOC105376888	lncRNA	105376888		0	0	0	0	0	0.0535561	0	0	0	0	0	0	0	0	0	0	0	0	0	0	0	0	0	0
NC_000001.11	26691910	26694131	-	2222	gene-LOC101928728	LOC101928728	lncRNA	101928728	uncharacterized LOC101928728	0.688263	0.617509	1.16113	1.0675	0.538938	0.830578	1.3427	0.38328	0.354431	0.345712	0.337959	0.162304	0.505939	0.607941	0.789328	0.548036	0.644454	0.859666	0.219944	0.768103	0.826061	0.466094	0.42258	0.143069
NC_000001.11	26696015	26782104	+	8595	gene-ARID1A	ARID1A	protein_coding	8289	AT-rich interaction domain 1A	20.1952	33.8011	26.2613	16.3169	27.3189	26.2392	23.6661	20.61	26.7921	20.9055	34.8934	42.2531	23.7396	28.5026	30.006	19.1571	28.1074	27.6793	10.9077	25.9434	26.6045	25.0631	32.2495	34.4715
NC_000001.11	26787054	26800659	+	5790	gene-PIGV	PIGV	protein_coding	55650	phosphatidylinositol glycan anchor biosynthesis class V	9.00687	7.14095	8.0972	7.07962	7.11162	7.64993	7.78444	5.29522	6.77371	5.83758	5.26893	5.8861	6.52059	6.56003	6.88447	4.77721	7.76872	8.14277	4.26255	8.4894	6.84081	4.8295	4.75162	3.87995
NC_000001.11	26826688	26857604	+	5045	gene-ZDHHC18	ZDHHC18	protein_coding	84243	zinc finger DHHC-type palmitoyltransferase 18	20.0827	23.7705	20.2808	18.0427	24.4306	22.5892	19.7477	21.6537	22.5883	23.1303	28.0209	25.6809	21.2435	22.6965	22.3759	17.2411	21.8557	20.618	15.8385	22.3955	20.853	24.2969	27.5084	23.6928
NC_000001.11	26863149	26864456	+	1308	gene-SFN	SFN	protein_coding	2810	stratifin	513.281	359.601	453.562	683.557	525.377	530.171	530.647	598.012	544.418	549.594	456.135	504.29	593.898	532.416	478.577	596.1	584.357	531.578	728.217	593.047	536.87	766.395	637.683	653.299
NC_000001.11	26876132	26890283	-	4665	gene-GPN2	GPN2	protein_coding	54707	GPN-loop GTPase 2	14.2605	13.8044	15.9281	15.1427	14.5926	14.5191	14.3441	14.2398	13.2524	13.7572	15.3932	13.7994	12.8325	11.8894	13.8937	10.7957	14.4994	13.7731	10.0921	13.3538	12.3216	11.9566	14.4922	10.0174
NC_000001.11	26890488	26900467	-	2125	gene-GPATCH3	GPATCH3	protein_coding	63906	G-patch domain containing 3	9.71568	8.56624	10.4068	12.7669	7.62945	8.85861	14.3408	8.37984	9.52467	10.0889	9.01133	11.6678	13.9753	11.0311	12.3429	13.2211	14.2306	11.5632	10.0043	15.3806	12.5928	15.0388	10.8258	7.97866
NC_000001.11	26900569	26946871	+	2676	gene-NUDC	NUDC	protein_coding	10726	nuclear distribution C%2C dynein complex regulator	160.704	112.359	178.145	235.033	120.516	133.899	176.593	135.489	138.174	167.643	136.803	155.826	224.265	111.769	157.955	168.502	135.165	145.424	165.614	129.918	128.735	229.28	117.758	138.794
NC_000001.11	26911489	26914110	-	1612	gene-NR0B2	NR0B2	protein_coding	8431	nuclear receptor subfamily 0 group B member 2	0	0	0	0.0459831	0	0	0	0	0	0	0	0	0	0	0	0	0	0	0.050529	0	0	0	0	0
NC_000001.11	26949556	26960496	-	1991	gene-KDF1	KDF1	protein_coding	126695	keratinocyte differentiation factor 1	30.9167	32.6199	29.138	33.1718	34.9776	31.7015	31.3612	30.4868	33.7802	26.3762	30.8807	29.3439	31.5257	28.8552	31.4724	37.8768	36.7651	35.3236	37.5149	34.6745	38.2347	33.5139	29.7585	29.6451
NC_000001.11	26980080	26981023	+	631	gene-RPL12P13	RPL12P13	pseudogene	100129926	ribosomal protein L12 pseudogene 13	0.484729	0.289932	0.584113	0.352416	0.437957	0.584959	0.337727	0.490792	0.374427	0.442687	0.446282	0.428654	0.148467	0.251859	0.379028	0.275693	0.400478	0.275202	0.129085	0.676198	0.306199	0.234471	0.892842	0.503803
NC_000001.11	26983595	26984079	+	485	gene-RPL32P6	RPL32P6	pseudogene	100270888	ribosomal protein L32 pseudogene 6	0	0.188605	0.15199	0.305669	0	0	0	0	0	0	0	0	0	0	0.328751	0	0.173678	0.179023	0	1.05571	0	0	0	0
NC_000001.11	26985319	26986351	-	1033	gene-OSTCP2	OSTCP2	pseudogene	646567		0	0	0	0	0	0	0.103149	0	0.0762387	0	0	0	0	0	0.0771754	0	0	0	0	0	0	0	0	0
NC_000001.11	26993663	27000891	+	2013	gene-TRNP1	TRNP1	protein_coding	388610	TMF1 regulated nuclear protein 1	69.0587	102.062	97.1149	68.7118	109.689	90.0769	66.8007	108.307	78.4807	83.1553	103.241	81.2471	68.8312	121.699	100.158	49.864	66.1987	55.2099	49.7699	67.3194	51.1103	79.6718	121.838	94.175
NC_000001.11	27005020	27012850	-	2382	gene-TENT5B	TENT5B	protein_coding	115572	terminal nucleotidyltransferase 5B	54.7974	31.1441	33.2368	12.572	26.7224	43.0395	10.1543	28.2127	49.4282	40.6924	26.0482	59.3119	21.3559	34.8269	39.4929	12.3789	11.7404	18.1161	13.849	9.63704	12.2886	30.9008	39.5378	67.8863
NC_000001.11	27031758	27063997	+	980	gene-LOC101928391	LOC101928391	lncRNA	101928391		1.56053	0.560043	0.451317	0.6051	0.939969	1.31825	0.761093	0.395013	0.723256	0.285036	1.43676	0.644001	0.477974	1.13516	1.13889	0.443782	0.687624	0.531589	0.415575	1.48032	0.394309	0.0754854	0.574881	0.216258
NC_000001.11	27098809	27155125	-	4900	gene-SLC9A1	SLC9A1	protein_coding	6548	solute carrier family 9 member A1	10.5648	15.4385	12.8926	8.0327	13.7799	13.9734	10.0464	10.8865	12.1507	11.5155	15.5553	15.916	8.01085	14.8382	15.4401	8.71587	13.3915	19.1727	8.06216	13.6712	16.4427	10.3113	19.0286	18.9442
NC_000001.11	27157561	27160453	+	337	gene-LOC102723760	LOC102723760	lncRNA	102723760		0	0	0	0	0	0	0	0	0	0	0	0	0	0	0	0	0	0	0	0	0	0	0.278627	0
NC_000001.11	27176711	27177330	+	620	gene-RPL18AP5	RPL18AP5	pseudogene	729955	ribosomal protein L18a pseudogene 5	0	0	0	0	0	0	0	0	0	0	0	0	0	0	0	0	0	0	0	0	0	0	0	0
NC_000001.11	27211195	27211481	+	287	gene-SNRPEP7	SNRPEP7	pseudogene	100874415	SNRPE pseudogene 7	0	0	0	0	0	0	0	0	0	0	0	0	0	0	0	0	0	0	0	0	0	0	0	0
NC_000001.11	27229401	27234494	-	761	gene-LOC105376890	LOC105376890	lncRNA	105376890		0	0	0	0	0	0	0	0	0	0	0	0	0	0	0	0	0	0	0	0	0	0	0	0
NC_000001.11	27234613	27308636	+	5538	gene-WDTC1	WDTC1	protein_coding	23038	WD and tetratricopeptide repeats 1	37.2803	33.7617	32.6913	25.6184	30.2233	32.0421	30.8038	22.9695	24.3744	24.9298	31.3402	27.2857	28.7071	35.4262	29.9138	23.8892	45.9956	35.6994	21.5325	44.7483	33.1264	27.7442	37.2164	27.1901
NC_000001.11	27322163	27336400	+	2659	gene-TMEM222	TMEM222	protein_coding	84065	transmembrane protein 222	24.2425	26.214	24.1466	30.6925	27.4376	24.2232	22.1601	25.3901	22.332	25.344	28.6652	20.6158	25.3673	24.5646	26.744	26.3986	27.6873	29.2577	29.4075	28.5631	26.1587	23.5921	21.7528	21.0419
NC_000001.11	27323874	27326525	+	2652	gene-ACTG1P20	ACTG1P20	transcribed_pseudogene	644961	actin gamma 1 pseudogene 20	0.865	0.931293	0.667105	0.419258	0.868373	1.18304	0.522319	0.87582	0.712711	0.816308	1.16804	0.951917	0.494556	1.01874	0.691406	0.327983	0.635248	0.949457	0.767842	0.804451	0.837832	0.502097	1.09759	1.07885
NC_000001.11	27325219	27325324	+	106	gene-RNU6-48P	RNU6-48P	pseudogene	100887744	RNA%2C U6 small nuclear 48%2C pseudogene	0	0	0	0	0	0	0	0	0	0	0	0	0	0	0	0	0	0	0	0	0	0	1.77165	0.999685
NC_000001.11	27342022	27353932	+	2306	gene-SYTL1	SYTL1	protein_coding	84958	synaptotagmin like 1	42.4111	32.7655	37.4329	47.4128	40.1464	46.2186	33.0379	32.3321	35.7572	26.8918	25.9704	25.2573	31.2412	37.6977	42.4194	49.8275	48.692	57.4951	43.9407	54.399	59.4045	23.2898	31.6384	35.1537
NC_000001.11	27355179	27368037	-	5676	gene-MAP3K6	MAP3K6	protein_coding	9064	mitogen-activated protein kinase kinase kinase 6	8.3121	7.25214	8.10398	10.7348	7.27068	7.70603	9.12346	6.54735	6.24375	4.85982	5.9205	6.30613	11.0584	7.93774	10.9555	10.773	12.3027	10.0349	9.24164	11.0053	9.85459	9.00585	8.02328	8.45717
NC_000001.11	27369110	27374852	-	1060	gene-FCN3	FCN3	protein_coding	8547	ficolin 3	1.1542	1.72592	1.04314	1.32865	1.82496	1.21876	1.10574	0.657361	2.08031	0.131762	0.974102	1.36091	0.883802	0.974527	0.902515	0.820577	0.874126	1.3925	0.922106	1.28809	1.4582	0.139577	0.442912	0.999685
NC_000001.11	27379171	27383333	-	1492	gene-CD164L2	CD164L2	protein_coding	388611	CD164 molecule like 2	18.1427	14.5916	17.5394	17.1898	14.756	18.9873	10.7124	16.0864	14.2518	8.09735	6.60599	7.73492	12.7464	14.9656	14.1063	13.0005	13.6626	13.5011	15.6136	16.1864	13.0793	9.4205	12.0204	8.23869
NC_000001.11	27392622	27395814	+	2137	gene-GPR3	GPR3	protein_coding	2827	G protein-coupled receptor 3	3.93601	2.48267	3.82891	6.13948	3.14672	4.31807	4.83652	3.04328	3.09564	3.46391	2.85513	3.3752	7.67175	3.34653	5.40932	3.70393	3.38985	4.22552	3.27793	3.47415	4.43021	7.44257	3.29541	3.47106
NC_000001.11	27404230	27490167	-	5681	gene-WASF2	WASF2	protein_coding	10163	WASP family member 2	81.9576	103.92	70.51	50.0776	95.7005	84.0095	68.5345	79.9301	89.3041	64.6587	99.2711	92.7946	78.759	83.4198	78.3189	62.4684	78.8813	66.3768	40.2604	74.656	68.0202	79.575	107.45	99.1024
NC_000001.11	27519923	27530506	+	2771	gene-LOC105376892	LOC105376892	lncRNA	105376892		0.220761	0.0990332	0.266023	0.0802505	0.132973	0.29971	0.115359	0.139701	0.142105	0.126008	0.0338751	0	0.101425	0.0860282	0.0863105	0.0627796	0.0911952	0	0	0	0	0.0266964	0.0338857	0.0382413
NC_000001.11	27534245	27604178	-	8544	gene-AHDC1	AHDC1	protein_coding	27245	AT-hook DNA binding motif containing 1	18.4005	26.0267	18.3425	12.0505	25.7246	20.8445	16.1999	23.1706	21.9285	14.6059	24.6865	23.7114	11.1292	20.7024	16.87	9.64082	18.298	15.8633	6.95933	15.9306	15.0607	10.1388	21.1115	19.2238
NC_000001.11	27612064	27635561	-	3492	gene-FGR	FGR	protein_coding	2268	FGR proto-oncogene%2C Src family tyrosine kinase	0.0875899	0.157171	0.0422194	0	0.0527589	0.079276	0	0.110857	0.0451057	0.0399965	0.0268809	0	0.107312	0.341329	0.15981	0.0996348	0.337708	0.149186	0.20993	0.708691	0.165989	0.063553	0.457117	0.121382
NC_000001.11	27649379	27649940	+	562	gene-LOC729973	LOC729973	pseudogene	729973	uncharacterized LOC729973	33.4709	22.6243	36.3329	42.6019	18.03	23.3156	19.5284	22.3175	25.0837	24.9761	22.0473	29.0373	27.1714	21.4913	26.1012	22.5965	20.9835	22.4018	30.2911	20.3471	20.4556	20.2709	17.7102	19.4209
NC_000001.11	27660328	27662722	-	441	gene-LINC02574	LINC02574	lncRNA	111216282	long intergenic non-protein coding RNA 2574	0.346784	0.207423	0.167154	0.336167	0.835528	0	0	0.526683	0	0	0	0	0.424866	4.32443	1.26543	2.36684	2.8651	0.984425	1.847	3.87012	1.31436	0.167745	1.70335	1.44172
NC_000001.11	27666061	27672229	-	958	gene-IFI6	IFI6	protein_coding	2537	interferon alpha inducible protein 6	58.9858	239.283	187.596	61.2032	162.599	110.193	58.6153	130.842	94.5383	62.1069	182.347	99.9479	204.284	2102.91	1632.56	1071.19	3748.67	2211.71	1280.29	4443.9	2121.69	181.619	1925.38	1232
NC_000001.11	27725961	27763116	+	5165	gene-FAM76A	FAM76A	protein_coding	199870	family with sequence similarity 76 member A	3.61233	2.97533	3.35393	3.08554	2.72873	2.94787	4.12596	1.94868	2.45488	2.63651	2.14452	2.32164	4.53451	3.15384	4.01312	3.38494	3.99561	2.8746	1.97127	4.44442	3.44152	3.83843	3.05416	2.54402
NC_000001.11	27773219	27824443	+	3034	gene-STX12	STX12	protein_coding	23673	syntaxin 12	18.9275	22.0393	22.4012	13.5838	25.868	23.3278	18.4027	18.9601	20.9476	19.1732	22.8637	21.6634	21.3983	23.4141	22.2034	13.8184	26.1253	23.3521	11.4098	25.6234	24.6449	18.8231	26.6775	22.4577
NC_000001.11	27830782	27851676	+	2815	gene-PPP1R8	PPP1R8	protein_coding	5511	protein phosphatase 1 regulatory subunit 8	50.2529	52.902	53.1848	40.2617	48.0383	52.2194	52.4248	43.8957	51.6451	42.9174	52.0526	52.1103	57.7074	54.6209	57.6888	37.0172	50.8097	57.0617	30.7292	53.8997	59.0959	49.0105	52.4357	57.4817
NC_000001.11	27834401	27834566	+	166	gene-SCARNA1	SCARNA1	guide_RNA	677774	small Cajal body-specific RNA 1	0	0	0	0	0	0	1.28377	0	0	0	0.56547	0	0	0	0	0	0	1.56915	0	0	0	0.445637	0	0
NC_000001.11	27872531	27886679	+	2730	gene-THEMIS2	THEMIS2	protein_coding	9473	thymocyte selection associated family member 2	9.24314	10.2196	9.85568	10.8336	10.0215	7.97708	9.83566	8.30944	6.23113	6.77874	7.22062	5.61437	6.41711	10.0127	7.97222	7.39181	11.1695	6.45631	4.65444	10.7217	7.78507	4.98591	10.3528	5.58945
NC_000001.11	27891524	27914797	-	1969	gene-RPA2	RPA2	protein_coding	6118	replication protein A2	53.3204	52.8215	62.8206	61.5134	54.2222	50.708	67.59	49.5441	50.7165	52.2069	50.581	58.4736	80.7415	51.3331	59.4374	48.4161	62.4589	59.4863	51.4612	61.2392	57.355	71.6839	47.5924	53.9789
NC_000001.11	27934955	27959152	+	3395	gene-SMPDL3B	SMPDL3B	protein_coding	27293	sphingomyelin phosphodiesterase acid like 3B	11.8021	16.3817	15.5464	11.3971	13.3766	13.9707	8.72511	10.8779	11.6914	10.8813	12.5526	12.7738	12.721	16.2902	14.7234	8.19852	21.1391	19.5135	10.6284	22.0441	17.5	10.2847	14.133	10.7059
NC_000001.11	27959557	27968093	+	2865	gene-XKR8	XKR8	protein_coding	55113	XK related 8	7.47311	8.68441	9.31408	9.65045	8.39181	9.30824	8.77714	7.62064	8.49394	7.87306	8.1254	8.24501	8.89416	9.42998	10.2401	9.44194	11.6134	9.51604	8.01734	12.7483	8.90188	9.60522	9.99604	7.69321
NC_000001.11	27970344	28088671	-	6737	gene-EYA3	EYA3	protein_coding	2140	EYA transcriptional coactivator and phosphatase 3	15.4135	18.0177	18.2181	14.6225	18.664	17.4501	18.3625	14.9283	17.5348	14.4705	20.7465	21.6133	20.942	18.5532	19.2649	11.8523	18.3547	14.9372	8.18517	16.8088	15.7448	21.1704	23.0248	21.6117
NC_000001.11	28120834	28121467	-	634	gene-LOC100131223	LOC100131223	pseudogene	100131223	ADP ribosylation factor like GTPase 8B pseudogene	0	0	0	0	0	0	0	0	0	0	0	0	0	0	0	0	0	0	0	0	0	0	0	0
NC_000001.11	28144156	28144214	-	59	gene-RNU7-29P	RNU7-29P	pseudogene	100147816	RNA%2C U7 small nuclear 29 pseudogene	0	0	0	1.25635	0	0	0	0	0	0	0	0	0	0	0	0	0	0	0	0	0	0	0	0
NC_000001.11	28147166	28193856	-	4199	gene-PTAFR	PTAFR	protein_coding	5724	platelet activating factor receptor	8.85031	10.5438	9.97146	6.72577	13.9086	10.1749	8.83078	10.3255	11.4784	12.8891	15.7602	15.8462	6.60399	9.91612	9.0753	7.93375	14.7645	11.745	6.75055	14.47	10.4911	11.0461	20.3269	10.8515
NC_000001.11	28200278	28233029	-	1885	gene-DNAJC8	DNAJC8	protein_coding	22826	DnaJ heat shock protein family %28Hsp40%29 member C8	143.115	109.429	162.877	194.926	120.216	119.251	161.101	109.5	113.933	154.486	114.733	137.751	193.081	113.185	144.557	138.847	138.841	139.014	132.269	140.069	131.455	166.985	111.182	109.283
NC_000001.11	28236124	28238100	+	1887	gene-ATP5IF1	ATP5IF1	protein_coding	93974	ATP synthase inhibitory factor subunit 1	105.318	63.6486	115.045	135.954	72.2974	92.913	83.5145	73.1554	88.9797	79.937	56.6591	66.3659	116.471	76.8506	90.7067	120.769	95.2151	108.268	134.33	93.1146	102.903	91.6562	58.2193	74.6315
NC_000001.11	28259452	28282491	+	3528	gene-SESN2	SESN2	protein_coding	83667	sestrin 2	20.0918	39.0734	22.1271	18.111	39.8181	33.8716	26.6685	39.9621	55.2487	50.8116	49.1424	70.1245	47.3195	61.6682	75.7677	61.4637	56.8245	105.358	54.5558	57.9793	95.8663	140.277	105.395	188.926
NC_000001.11	28329040	28335967	+	1924	gene-MED18	MED18	protein_coding	54797	mediator complex subunit 18	30.2843	31.1885	36.1679	33.3253	36.7223	29.8798	38.7667	28.6511	26.8928	28.2747	31.0291	28.3039	36.4214	32.4206	32.7756	27.8032	37.3449	27.2573	27.0098	38.3658	29.9759	29.1443	33.3813	20.8739
NC_000001.11	28369740	28500364	+	6457	gene-PHACTR4	PHACTR4	protein_coding	65979	phosphatase and actin regulator 4	15.4306	15.6966	17.6724	11.7897	14.4945	14.191	19.6703	11.2591	15.3801	13.5947	16.5	19.5205	17.7587	17.561	18.8286	12.4066	19.855	19.5248	7.65709	19.8505	18.582	16.4403	21.144	21.5642
NC_000001.11	28505943	28510892	+	2346	gene-SNHG3	SNHG3	lncRNA	8420	small nucleolar RNA host gene 3	47.8809	42.8905	57.5644	86.0681	48.2574	56.6014	58.1363	45.2786	44.6477	49.5326	49.8549	39.0079	59.5003	39.663	55.8667	53.5012	39.6395	53.554	48.4689	47.9061	54.1502	53.7002	50.7509	38.7099
NC_000001.11	28506043	28538989	+	2727	gene-RCC1	RCC1	protein_coding	1104	regulator of chromosome condensation 1	118.779	111.365	133.968	136.942	117.215	119.111	139.414	109.192	122.882	140.538	133.832	169.807	148.134	98.4016	137.343	119.802	102.458	127.74	85.2461	100.701	123.99	155.601	110.494	124.735
NC_000001.11	28507365	28507571	+	207	gene-SNORA73A	SNORA73A	snoRNA	6080	small nucleolar RNA%2C H/ACA box 73A	6.27981	5.74472	7.12223	10.7427	12.9053	13.8193	123.025	4.11424	5.70685	5.73514	11.7902	4.35556	12.6721	26.871	12.7093	6.30298	15.0563	15.9391	10.2308	16.4901	18.6678	14.2948	12.7011	5.63108
NC_000001.11	28508558	28508762	+	205	gene-SNORA73B	SNORA73B	snoRNA	26768	small nucleolar RNA%2C H/ACA box 73B	13.4282	8.03183	4.31503	10.1244	6.74027	6.30186	156.451	4.90972	8.06754	10.2196	11.9052	13.634	9.59679	30.2341	8.16666	8.91027	14.3814	25.8361	13.1119	11.6557	23.0911	23.8166	12.367	12.4059
NC_000001.11	28526358	28527238	-	561	gene-PRDX3P2	PRDX3P2	pseudogene	100128092	peroxiredoxin 3 pseudogene 2	0	0	0	0	0	0	0	0	0	0	0.167323	0	0	0	0	0	0	0	0	0.152114	0	0	0	0
NC_000001.11	28553085	28578545	+	1947	gene-TRNAU1AP	TRNAU1AP	protein_coding	54952	tRNA selenocysteine 1 associated protein 1	21.3649	19.8733	20.8992	20.5966	21.0066	22.2754	15.816	22.7058	19.6987	20.3727	24.7326	19.4953	16.2153	19.4266	21.3329	16.8423	20.1608	20.1569	16.3993	19.9425	19.8967	13.0322	18.5673	19.1578
NC_000001.11	28578538	28582983	-	2128	gene-SNHG12	SNHG12	lncRNA	85028	small nucleolar RNA host gene 12	32.4118	29.6172	30.6222	49.4978	36.0157	41.2819	36.6526	35.0366	42.338	55.132	45.346	53.6385	35.7475	25.2424	45.8927	38.5448	34.0419	54.2256	36.5159	36.693	52.434	52.3183	41.2124	47.8045
NC_000001.11	28578743	28578822	-	80	gene-SNORD99	SNORD99	snoRNA	692212	small nucleolar RNA%2C C/D box 99	26.7631	9.14737	8.29294	31.503	12.6661	20.7624	19.9787	17.4201	17.7198	27.9335	24.6404	20.286	23.4207	7.94614	15.9444	25.0071	24.2173	41.2425	18.3269	12.8004	19.3211	20.3433	24.648	9.27208
NC_000001.11	28579764	28579893	-	130	gene-SNORA61	SNORA61	snoRNA	677838	small nucleolar RNA%2C H/ACA box 61	61.1728	33.7749	41.9609	85.5285	45.3499	56.786	49.1783	35.1379	44.8295	89.1724	57.7649	65.1927	51.1653	15.8923	49.0598	41.4833	44.0608	36.7342	27.5686	46.6067	54.9909	66.5781	49.1155	35.0505
NC_000001.11	28580381	28580512	-	132	gene-SNORA44	SNORA44	snoRNA	677825	small nucleolar RNA%2C H/ACA box 44	5.79288	8.31579	3.90913	5.61551	16.0507	10.486	9.68664	5.2788	7.1595	13.7551	18.4892	12.9776	4.96804	9.63169	13.891	9.22528	6.38136	9.86662	4.31946	14.8692	11.7098	12.3293	12.0928	11.2389
NC_000001.11	28580920	28581053	-	134	gene-SNORA16A	SNORA16A	snoRNA	692073	small nucleolar RNA%2C H/ACA box 16A	6.8477	8.19167	6.05124	8.85072	12.3739	9.6409	10.3372	12.7112	7.05264	18.2402	23.1168	20.1851	9.08865	6.52295	14.2786	7.14025	10.0578	14.2551	2.43142	10.1894	15.1397	16.5617	12.6131	10.2803
NC_000001.11	28592265	28596666	+	2535	gene-RAB42	RAB42	protein_coding	115273	RAB42%2C member RAS oncogene family	0.0301641	0	0	0	0	0	0.0420327	0	0.0310669	0.0550957	0	0	0	0	0	0	0	0	0	0	0	0.0291817	0	0
NC_000001.11	28602850	28648707	-	2295	gene-TAF12	TAF12	protein_coding	6883	TATA-box binding protein associated factor 12	41.215	37.4663	48.501	46.3481	43.1886	48.9733	37.8855	42.2703	43.1692	43.9086	36.9337	39.1676	45.025	46.4304	46.6522	52.9088	46.5764	50.9229	39.9988	45.0664	50.5969	44.9656	43.9005	49.6358
NC_000001.11	28643256	28648801	+	1117	gene-LINC01715	LINC01715	lncRNA	105378616	long intergenic non-protein coding RNA 1715	0.273826	0.818923	0.659938	1.06177	1.73183	0.826117	1.33549	0.693129	0.705054	0.812748	0.672287	0.887879	0.670961	0.426829	0.42823	0.778704	0.754109	0.621853	0.656289	0.305591	0.864867	0.331136	0.672496	0.379469
NC_000001.11	28648600	28648734	+	135	gene-RNU11	RNU11	snRNA	26824	RNA%2C U11 small nuclear	1.13283	2.71033	0	1.09814	1.3647	0	2.36784	0.5735	1.16673	1.55186	1.39064	0.667853	2.08184	1.17721	1.18107	0.644305	0	1.28631	0	0	1.43119	0	1.39107	1.56988
NC_000001.11	28668782	28719353	+	6627	gene-GMEB1	GMEB1	protein_coding	10691	glucocorticoid modulatory element binding protein 1	8.06545	10.4076	9.05448	8.14287	8.65986	9.19013	9.3256	7.69902	10.4578	11.0857	11.6574	12.9247	11.903	12.1704	11.1758	11.5765	9.39322	11.2676	9.04621	9.94108	12.2597	13.3284	15.5291	15.3345
NC_000001.11	28736624	28769775	+	2930	gene-YTHDF2	YTHDF2	protein_coding	51441	YTH N6-methyladenosine RNA binding protein 2	57.2059	62.0023	74.017	55.2014	62.2497	65.1924	72.4415	52.6631	51.392	55.3427	65.163	64.8661	71.0456	68.8304	77.6543	42.4516	86.3613	76.9287	28.6892	85.6274	76.6251	56.5548	76.8483	61.9163
NC_000001.11	28812170	28871267	+	9317	gene-OPRD1	OPRD1	protein_coding	4985	opioid receptor delta 1	0	0	0.00791189	0.0318234	0	0.00990418	0.0914913	0.00830981	0.00845278	0.0224859	0.0100749	0	0.0201101	0	0.00855664	0.00933575	0.0361635	0.0186382	0	0	0.0103688	0.00793986	0.0201561	0.0341204
NC_000001.11	28887100	29120041	+	16040	gene-EPB41	EPB41	protein_coding	2035	erythrocyte membrane protein band 4.1	10.8454	11.879	11.9764	9.30718	11.6467	11.0054	12.3293	9.47508	9.92287	11.7333	13.9456	14.0018	12.1017	12.1174	12.1174	8.22634	13.6486	11.7194	5.10349	13.7793	11.0639	12.254	14.6641	13.2524
NC_000001.11	28982244	28982644	-	401	gene-RPL27P4	RPL27P4	pseudogene	646624	ribosomal protein L27 pseudogene 4	0.381376	0.456228	0.367656	1.29395	0.918873	0.460236	0.797155	1.54459	0.392791	1.21904	0.46817	0.449676	0	0.792633	0.596425	0	0.420119	0.433049	0.812496	0	0	1.6603	0	0.264256
NC_000001.11	29119429	29129138	-	2785	gene-TMEM200B	TMEM200B	protein_coding	399474	transmembrane protein 200B	11.1747	15.7328	12.8637	10.9391	16.1081	11.8287	12.09	12.5377	10.0953	8.55057	12.8416	9.93866	8.91418	9.07315	8.78805	6.71489	12.3099	8.88527	6.55131	12.4098	8.49852	7.5171	7.6871	6.31614
NC_000001.11	29147743	29181900	-	2300	gene-SRSF4	SRSF4	protein_coding	6429	serine and arginine rich splicing factor 4	97.5772	87.5761	98.8102	94.5896	87.2708	100.061	88.1147	82.3371	100.326	82.8897	83.5834	94.6681	148.874	104.613	117.573	141.628	115.107	114.875	102.666	108.414	115.003	141.101	104.471	119.604
NC_000001.11	29192657	29230948	-	3530	gene-MECR	MECR	protein_coding	51102	mitochondrial trans-2-enoyl-CoA reductase	15.4232	14.3559	16.1004	19.1296	18.1363	14.5866	17.1451	17.0417	11.0881	19.229	17.7365	15.2225	20.6474	15.1945	17.6608	19.811	22.8362	19.6281	23.2821	21.9022	18.8833	22.0041	12.5817	11.0469
NC_000001.11	29236522	29326802	+	5743	gene-PTPRU	PTPRU	protein_coding	10076	protein tyrosine phosphatase receptor type U	37.9201	51.4788	40.4194	27.0401	53.092	44.1864	32.2275	42.4927	38.671	31.0075	43.804	41.0689	29.9825	37.427	34.7596	20.5374	38.7948	28.8917	18.0407	35.7957	31.0692	32.6019	31.9313	31.4966
NC_000001.11	29329620	29350114	-	2148	gene-LINC01756	LINC01756	lncRNA	101928460	long intergenic non-protein coding RNA 1756	0	0	0	0.0345087	0	0	0	0	0	0	0	0	0	0	0	0	0	0.161688	0	0	0	0	0	0
NC_000001.11	29442944	29519970	+	535	gene-LOC107984933	LOC107984933	lncRNA	107984933		0	0	0	0	0	0	0	0	0	0	0	0	0	0	0	0	0	0	0	0	0	0.138272	0	0
NC_000001.11	29604580	29689297	+	2061	gene-LOC107984934	LOC107984934	lncRNA	107984934		0	0	0.0357666	0	0.0446953	0.0895461	0	0	0	0	0.0455449	0	0.0454551	0.0385548	0.0386813	0	0.0817408	0	0	0	0	0.0358931	0.0455591	0
NC_000001.11	30013952	30037612	-	1519	gene-LINC01648	LINC01648	lncRNA	101929406	long intergenic non-protein coding RNA 1648	0	0	0	0	0	0	0	0	0	0	0	0	0	0	0	0	0	0	0	0	0	0	0	0
NC_000001.11	30162973	30199955	-	3351	gene-LOC105378617	LOC105378617	lncRNA	105378617		0	0	0	0	0	0	0	0	0	0	0	0	0	0	0	0	0	0	0	0	0	0	0	0
NC_000001.11	30253430	30261139	+	967	gene-LOC105378618	LOC105378618	lncRNA	105378618		0	0	0	0	0	0	0	0	0	0	0	0	0	0	0	0	0	0	0	0	0	0	0	0
NC_000001.11	30711277	30723585	-	3830	gene-MATN1	MATN1	protein_coding	4146	matrilin 1	0.11979	0.0238835	0.0962337	0.135476	0.0721543	0.240933	0.278206	0.121288	0.102813	0.0547001	0.0735259	0.0706215	0.171222	0.14523	0.0832608	0.045421	0.153952	0.11335	0.021267	0.111405	0.0252234	0.0579444	0.0490325	0.0276675
NC_000001.11	30718772	30726746	+	2050	gene-MATN1-AS1	MATN1-AS1	lncRNA	100129196	MATN1 antisense RNA 1	2.72293	3.79281	2.22943	2.67572	2.33663	2.88085	2.4949	3.2102	2.34343	3.2362	3.70893	4.04621	1.55377	2.05437	2.56667	3.6914	2.99955	4.53191	2.54291	4.37088	4.09985	2.20123	2.6108	1.65411
NC_000001.11	30732469	30757840	-	2243	gene-LAPTM5	LAPTM5	protein_coding	7805	lysosomal protein transmembrane 5	1.29546	0.978764	0.492967	1.05751	1.56061	1.31648	0.80758	2.41622	1.5449	1.86805	1.71582	1.84903	1.0024	1.62961	1.24399	1.55116	5.03225	3.5226	1.67045	4.71765	3.1441	1.61605	3.68389	1.32281
NC_000001.11	30739156	30739232	-	77	gene-MIR4420	MIR4420	miRNA	100616164	microRNA 4420	0	0	0	0	0	0	0	0	0	0	0	0	0	0	0	0	0	0	0	0	0	0	0	0
NC_000001.11	30743790	30752878	-	7351	gene-LOC105378620	LOC105378620	lncRNA	105378620		0.0208042	0	0	0	0	0	0.014495	0.0526612	0.0642807	0.0189998	0.0127694	0.0613251	0.0254885	0.0216192	0	0	0.068753	0.047246	0	0.116088	0.105135	0.0402534	0.102187	0.0576611
NC_000001.11	30775079	30782351	-	995	gene-LOC105378621	LOC105378621	lncRNA	105378621		0	0	0	0	0	0	0	0	0	0	0	0	0	0	0	0	0	0	0	0	0	0	0	0
NC_000001.11	30824652	30834284	+	1020	gene-LINC01778	LINC01778	lncRNA	105378622	long intergenic non-protein coding RNA 1778	0.2249	0	0	0.218014	0	0.0904679	0	0	0.0772103	0	0.0920275	0.0883923	0.0918461	0	0.156318	0	0.165165	0	0	0.0836629	0.284134	0.0725252	0.0920561	0
NC_000001.11	30858158	30862399	+	2873	gene-LOC400748	LOC400748	lncRNA	400748		0	0	0	0	0	0	0	0	0	0	0	0	0	0	0	0	0	0	0	0	0	0	0	0
NC_000001.11	30869466	30909735	-	5783	gene-SDC3	SDC3	protein_coding	9672	syndecan 3	38.5966	37.3297	40.9174	33.3004	34.7569	29.4081	35.0816	27.7398	24.9487	29.6459	37.9335	31.6332	37.5185	44.7529	37.8966	26.8629	59.4575	34.0068	19.1695	57.4319	33.9114	31.4042	39.91	26.368
NC_000001.11	30931506	31065717	-	5385	gene-PUM1	PUM1	protein_coding	9698	pumilio RNA binding family member 1	25.6875	45.0489	32.1827	17.6881	39.618	35.7114	30.8282	26.6845	30.4635	24.9249	43.195	42.0915	29.8707	35.754	36.7003	16.0233	38.6678	31.3123	9.46879	32.5973	32.8118	29.4804	46.5563	35.0074
NC_000001.11	30935689	30935776	-	88	gene-SNORD103A	SNORD103A	snoRNA	692234	small nucleolar RNA%2C C/D box 103A	0.868931	1.03947	0.837671	0	1.04678	2.09721	1.21083	0.879801	0	0	0	2.04909	0	0.902971	0	0	1.91441	0	0	0	1.09779	0	0	1.20417
NC_000001.11	30949118	30949205	-	88	gene-SNORD103B	SNORD103B	snoRNA	692235	small nucleolar RNA%2C C/D box 103B	0.868931	1.03947	0.837671	0	1.04678	2.09721	1.21083	0.879801	0	0	0	4.09819	0	0.902971	1.81187	0	3.82881	0	0	0	1.09779	0	0	1.20417
NC_000001.11	30968163	30968237	-	75	gene-SNORD103C	SNORD103C	snoRNA	692200	small nucleolar RNA%2C C/D box 103C	0	0	0	0	0	0	0	0	1.05006	0	0	0	0	0	1.06296	0	0	1.15768	0	0	0	0	0	0
NC_000001.11	31050872	31051823	+	242	gene-LOC107985097	LOC107985097	pseudogene	107985097		0	0	0	0	0	0	0	0	0	0	0	0	0	0	0	0	0	0	0	0	0	0	0	0
NC_000001.11	31155067	31155829	+	191	gene-LOC107984935	LOC107984935	lncRNA	107984935		0	0	1.15783	1.94044	0	0	1.67361	0	0.824655	2.19373	0.491456	0.944085	1.47146	0.416028	1.25218	0	1.32305	0	1.27936	1.34036	1.51737	0.774615	0	0.554799
NC_000001.11	31179270	31239887	-	3397	gene-NKAIN1	NKAIN1	protein_coding	79570	sodium/potassium transporting ATPase interacting 1	2.07091	3.04284	1.9313	2.02932	3.30829	2.49912	2.79165	3.48709	2.59656	2.67247	3.70277	2.07021	2.97844	2.2456	2.27644	1.89479	2.25649	2.04477	1.77436	2.08505	1.56412	3.07052	2.3495	2.02762
NC_000001.11	31259568	31296788	-	1615	gene-SNRNP40	SNRNP40	protein_coding	9410	small nuclear ribonucleoprotein U5 subunit 40	93.4163	80.7687	101.147	107.997	78.1426	81.2497	115.328	79.8674	81.9242	100.016	85.0915	104.117	152.503	85.0213	108.304	83.4265	90.8579	93.2777	72.3744	89.1407	92.3586	129.767	83.4319	95.6652
NC_000001.11	31297032	31365722	+	2640	gene-ZCCHC17	ZCCHC17	protein_coding	51538	zinc finger CCHC-type containing 17	34.178	28.1004	34.903	36.8658	31.2639	28.1376	31.5623	26.5993	27.1464	29.2032	27.7337	26.8773	35.9828	27.6309	30.9829	26.5556	32.8002	31.047	23.5719	36.3325	30.3356	30.0947	25.1104	24.565
NC_000001.11	31359595	31373618	-	2908	gene-FABP3	FABP3	protein_coding	2170	fatty acid binding protein 3	0.026295	0	0.0253491	0	0	0	0	0.106496	0	0	0	0	0.0644312	0.136626	0.0274148	0	0	0.0298577	0	0	0.166103	0	0	0
NC_000001.11	31383315	31389830	-	506	gene-LOC105378623	LOC105378623	lncRNA	105378623		0	0	0	0	0	0	0	0	0	0	0	0	0	0	0	0	0	0	0	0	0	0	0	0
NC_000001.11	31390315	31402905	+	729	gene-LOC107985470	LOC107985470	lncRNA	107985470		0.104892	0	0	0.20336	0.252721	0	0	0.106204	0	0	0.128763	0	0.128509	0.109001	0	0	0.231094	0	0	0	0	0	0	0.145359
NC_000001.11	31409777	31434678	+	3259	gene-SERINC2	SERINC2	protein_coding	347735	serine incorporator 2	127.146	150.332	114.339	107.4	166.822	158.137	94.3578	150.735	135.47	90.169	106.512	92.8436	83.7656	92.0182	84.37	74.5439	104.472	88.1051	82.9273	88.6617	76.7747	79.7185	74.7375	69.9074
NC_000001.11	31448258	31449586	+	1156	gene-LOC105378625	LOC105378625	lncRNA	105378625		0.066147	0.158259	0.0637673	0.256487	0.159372	0.399123	0	0.401847	0.272507	0	0.162401	0.155986	0.162081	0	0.413783	0	0	0.300437	0	0.14764	0.0835689	0.0639928	0.162452	0
NC_000001.11	31471158	31482149	+	304	gene-LOC105379772	LOC105379772	lncRNA	105379772		0	0	0	0	0	0	0	0	0.259061	0	0	0	0	0	0	0	0	0.856838	0	0	0	0	0	0
NC_000001.11	31497578	31497683	-	106	gene-RNU6-40P	RNU6-40P	pseudogene	106480703	RNA%2C U6 small nuclear 40%2C pseudogene	0	0	0	0	0	0	0	0	0	0	0	0	0	0	0	0	0	0	0	0	0	0	0	0
NC_000001.11	31500085	31508566	+	2113	gene-LDC1P	LDC1P	transcribed_pseudogene	149086	leucine decarboxylase 1%2C pseudogene	0	0	0	0	0	0	0	0	0.0372714	0	0	0	0	0	0	0	0.0398646	0.0410915	0	0	0	0	0	0
NC_000001.11	31518435	31524245	+	2741	gene-LINC01226	LINC01226	lncRNA	284551	long intergenic non-protein coding RNA 1226	0	0	0	0	0	0	0	0	0	0	0	0	0	0	0	0	0	0	0	0	0	0	0	0
NC_000001.11	31566007	31578242	-	5808	gene-LOC105378626	LOC105378626	lncRNA	105378626		1.46138	0.519737	1.00267	0.969952	0.555113	1.09627	0.880603	0.346588	0.922057	0.80559	0.69496	1.24187	1.54848	0.79352	1.44126	0.61402	1.16025	1.43514	0.532921	1.4399	1.67995	0.955265	1.37418	1.11294
NC_000001.11	31576384	31587686	+	2382	gene-TINAGL1	TINAGL1	protein_coding	64129	tubulointerstitial nephritis antigen like 1	145.484	219.199	140.312	81.9978	229.867	180.952	89.9572	228.53	217.815	151.658	220.799	188.723	168.016	284.92	226.783	151.505	278.835	226.579	149.775	303.083	233.93	145.902	321.032	242.629
NC_000001.11	31617689	31632518	+	3308	gene-HCRTR1	HCRTR1	protein_coding	3061	hypocretin receptor 1	0	0	0	0	0	0	0	0	0	0	0	0	0	0	0	0	0	0	0	0	0	0	0	0
NC_000001.11	31629866	31644876	-	3762	gene-PEF1	PEF1	protein_coding	553115	penta-EF-hand domain containing 1	29.2286	23.0265	28.3926	37.8111	28.3795	28.6251	30.5327	27.9478	25.6026	30.4618	26.5735	29.4782	38.8727	29.8667	32.2534	37.9184	35.0415	35.9814	37.6519	34.502	32.5871	40.7633	28.4537	31.6323
NC_000001.11	31644194	31656981	+	866	gene-PEF1-AS1	PEF1-AS1	lncRNA	107985471		0	0	0	0	0	0.106556	0	0	0.181881	0.0806395	0	0.104111	0	0.0917568	0	0.10044	0.0972678	0	0	0	0.111554	0.256267	0	0
NC_000001.11	31650457	31651487	-	917	gene-LOC105378628	LOC105378628	lncRNA	105378628		0	0	0	0	0	0	0	0	0.171766	0	0	0	0	0	0	0	0	0	0	0	0	0.0806714	0	0
NC_000001.11	31652263	31704162	-	6517	gene-COL16A1	COL16A1	protein_coding	1307	collagen type XVI alpha 1 chain	1.57226	1.29133	1.4139	0.932673	1.56897	1.96817	0.73575	1.59193	1.22053	2.17527	1.82925	1.97835	1.17876	1.62166	1.50465	1.41476	2.01634	2.03843	1.02488	2.01654	2.28284	1.69133	2.46378	2.50405
NC_000001.11	31670070	31671067	+	519	gene-LOC101929444	LOC101929444	lncRNA	101929444		0.294667	0	0	0	0	0	0	0	0.303486	0.134555	0	0.347438	0	0	0	0	0.1623	0.167295	0.156942	0.164424	0	0	0	0
NC_000001.11	31727105	31764340	-	5968	gene-ADGRB2	ADGRB2	protein_coding	576	adhesion G protein-coupled receptor B2	9.89138	10.6985	9.18968	6.84362	9.64697	8.90611	6.64171	7.17403	7.90448	7.34846	7.97438	7.19106	8.66505	9.18706	9.31072	6.17963	9.16016	8.29272	4.39474	8.85106	8.91919	6.66872	8.4174	8.84239
NC_000001.11	31758660	31758735	-	76	gene-MIR4254	MIR4254	miRNA	100423028	microRNA 4254	0	0	0	0	1.21207	0	0	0	0	0	0	0	0	0	0	0	0	0	0	0	0	0	0	0
NC_000001.11	31790422	31816051	-	4179	gene-SPOCD1	SPOCD1	protein_coding	90853	SPOC domain containing 1	3.51315	3.17389	3.29857	3.3169	2.11611	3.17969	3.26365	1.7415	2.58181	2.10554	1.79695	2.11431	2.24176	3.25147	3.18583	2.47685	4.2127	4.36313	2.29993	5.3501	4.11481	2.12421	2.49404	2.12998
NC_000001.11	31906421	31938368	-	4184	gene-PTP4A2	PTP4A2	protein_coding	8073	protein tyrosine phosphatase 4A2	103.66	115.741	116.862	106.758	121.949	131.072	115.11	121.963	123.026	135.996	156.955	143.278	142.204	172.065	173.697	147.935	172.696	177.741	121.011	183.563	188.547	134.09	229.178	201.144
NC_000001.11	32013868	32060850	+	3544	gene-KHDRBS1	KHDRBS1	protein_coding	10657	KH RNA binding domain containing%2C signal transduction associated 1	159.47	170.894	205.732	125.598	175.89	185.101	159.559	153.665	161.42	146.308	182.041	172.917	144.384	174.483	189.7	100.014	158.343	163.24	74.4658	150.976	168.869	131.294	198.207	174.618
NC_000001.11	32072031	32102866	+	4390	gene-TMEM39B	TMEM39B	protein_coding	55116	transmembrane protein 39B	14.6836	14.94	12.2243	10.5531	13.9749	14.3356	10.1213	13.1213	14.7822	12.3442	13.8771	13.6575	11.673	17.1231	15.7628	12.1259	12.0499	15.2094	12.8951	14.0348	15.8222	11.9979	15.2289	17.4278
NC_000001.11	32086949	32087007	+	59	gene-MIR5585	MIR5585	miRNA	100847018	microRNA 5585	0	0	0	0	0	0	0	0	1.33482	0	0	3.05628	0	0	0	0	0	0	0	0	0	0	0	0
NC_000001.11	32108043	32176563	+	8486	gene-KPNA6	KPNA6	protein_coding	23633	karyopherin subunit alpha 6	29.087	31.0661	36.1973	25.8991	33.7053	33.7096	38.8493	26.4401	27.359	30.4155	38.4277	37.441	39.0585	29.3181	34.1962	27.0394	36.995	32.414	17.4596	36.2624	32.4447	39.019	36.282	31.4428
NC_000001.11	32179669	32198285	+	5296	gene-TXLNA	TXLNA	protein_coding	200081	taxilin alpha	22.4951	20.5021	20.9342	24.2137	21.2551	20.3163	25.3506	14.8822	14.8557	18.8034	26.1257	21.5867	29.1344	23.5564	25.8615	20.4642	30.2199	26.4774	16.4413	30.2608	24.7716	29.0818	26.187	23.7905
NC_000001.11	32200595	32205387	+	2755	gene-CCDC28B	CCDC28B	protein_coding	79140	coiled-coil domain containing 28B	2.30369	2.25779	1.76595	3.44391	2.03961	2.54558	2.08852	2.16389	2.91578	2.81363	1.49916	2.25809	2.61836	2.04783	3.6461	4.79896	2.62944	3.08856	2.24697	1.92045	3.54162	3.19532	3.40825	4.03866
NC_000001.11	32204807	32222353	-	4686	gene-TMEM234	TMEM234	protein_coding	56063	transmembrane protein 234	2.39874	1.46405	1.84052	3.03712	2.35895	2.32367	2.2966	1.80091	2.10079	2.36952	1.5224	2.34732	3.21873	2.03486	2.99426	2.39449	2.31886	2.94609	2.81591	2.38563	3.11299	3.34675	1.6431	2.89452
NC_000001.11	32205671	32208682	+	2252	gene-IQCC	IQCC	protein_coding	55721	IQ motif containing C	4.85552	3.16827	4.02618	6.48427	3.47688	3.81074	5.39389	4.43495	3.74189	2.97693	3.37625	3.64324	6.03199	2.82279	5.52249	5.36873	3.51598	5.5905	3.83392	4.92616	4.71875	3.84332	2.79357	4.09374
NC_000001.11	32208813	32216192	+	2242	gene-DCDC2B	DCDC2B	protein_coding	149069	doublecortin domain containing 2B	0	0	0	0.165309	0	0.164634	0	0	0	0	0.083736	0	0.0417854	0.0354422	0.0355585	0	0	0.0387271	0	0.0380625	0.129267	0	0	0
NC_000001.11	32221584	32231604	+	1919	gene-EIF3I	EIF3I	protein_coding	8668	eukaryotic translation initiation factor 3 subunit I	489.478	399.166	483.546	547.032	416.422	407.578	466.634	431.29	440.475	545.825	458.041	497.549	615.213	377.556	471.728	477.921	414.717	424.584	505.44	405.825	409.882	587.604	375.834	414.811
NC_000001.11	32231660	32241710	-	2324	gene-MTMR9LP	MTMR9LP	transcribed_pseudogene	339483	myotubularin related protein 9 like%2C pseudogene	5.36315	2.95203	4.44067	6.44286	3.01243	4.68533	2.88849	2.63183	3.11765	2.8847	2.74657	2.63808	4.39391	2.83791	4.76824	3.74274	4.82062	4.63273	3.39971	6.022	5.98589	3.94707	3.03025	2.7814
NC_000001.11	32247222	32248856	+	947	gene-FAM167B	FAM167B	protein_coding	84734	family with sequence similarity 167 member B	0.968946	1.15912	1.08977	1.64374	0.778179	0.682091	0.562582	0.490533	0.914783	1.4011	0.297364	0.571236	0.791408	0.335634	0.673471	2.11253	2.04581	1.83371	1.72023	2.16269	2.14226	0.468695	0.694066	1.00707
NC_000001.11	32251265	32286165	+	2377	gene-LCK	LCK	protein_coding	3932	LCK proto-oncogene%2C Src family tyrosine kinase	2.79871	3.11711	1.64363	1.30973	1.31762	0.970522	1.61376	1.72629	1.12648	2.791	2.96176	2.42753	0.551772	1.1366	0.771397	0.329336	1.16942	0.694026	0.479738	0.969321	0.406418	0.715793	0.829551	0.49038
NC_000001.11	32292083	32333628	+	2501	gene-HDAC1	HDAC1	protein_coding	3065	histone deacetylase 1	305.344	260.34	332.941	289.415	258.193	263.291	278.929	201.125	216.835	210.004	227.783	219.362	285.019	225.485	243.438	188.848	246.404	192.608	162.189	233.728	192.902	206.724	210.283	179.52
NC_000001.11	32333839	32336233	-	1546	gene-MARCKSL1	MARCKSL1	protein_coding	65108	MARCKS like 1	219.357	160.227	228.726	271.231	149.258	161.276	243.018	152.942	146.149	263.254	189.861	192.859	236.753	198.088	218.695	210.702	268.938	257.39	207.899	288.189	245.826	322.555	318.862	220.981
NC_000001.11	32343136	32352439	-	1270	gene-LOC105378629	LOC105378629	lncRNA	105378629		0	0	0	0.0583659	0	0.145318	0	0	0	0	0	0	0	0.125136	0	0.205467	0.132652	0.136734	0.064136	0.268775	0.0760674	0.0582486	0.14787	0
NC_000001.11	32352720	32365265	+	2148	gene-TSSK3	TSSK3	protein_coding	81629	testis specific serine kinase 3	0.284789	0.085171	0.240226	0.138035	0	0.171838	0.198423	0.036044	0.219985	0.130044	0.0874004	0	0.261684	0	0.259802	0.242964	0.23529	0.282953	0.189601	0.238369	0.314823	0.206636	0.0437138	0.0493327
NC_000001.11	32361270	32362243	-	699	gene-FAM229A	FAM229A	protein_coding	100128071	family with sequence similarity 229 member A	2.95362	2.09382	4.0074	8.05934	1.58141	3.0363	2.74385	2.65828	3.60536	3.39678	3.6258	2.57969	3.75268	2.84197	3.87776	8.33725	7.71241	5.34124	7.22471	9.64458	5.39001	2.53994	3.76126	1.51597
NC_000001.11	32364633	32394441	-	5538	gene-BSDC1	BSDC1	protein_coding	55108	BSD domain containing 1	24.7431	23.9833	23.6266	24.4941	25.0669	21.2614	30.823	22.0468	21.0325	24.1354	28.2553	25.56	35.2538	27.9076	29.6259	25.7111	38.4513	30.1807	19.8999	41.6973	28.8177	36.7608	33.6389	25.2384
NC_000001.11	32401899	32403183	-	1285	gene-GAPDHP20	GAPDHP20	pseudogene	343338	glyceraldehyde 3 phosphate dehydrogenase pseudogene 20	0	0	0	0	0	0	0	0	0	0.0543454	0	0	0	0	0	0	0	0	0	0	0	0	0	0
NC_000001.11	32424476	32426537	-	1244	gene-LRRC37A12P	LRRC37A12P	pseudogene	101929254	leucine rich repeat containing 37 member A12%2C pseudogene	0	0	0	0	0	0	0	0	0	0	0	0	0	0	0	0	0.0677122	0	0	0	0	0	0	0
NC_000001.11	32465072	32496686	+	12831	gene-ZBTB8B	ZBTB8B	protein_coding	728116	zinc finger and BTB domain containing 8B	0.524433	0.513296	0.505567	0.560369	0.445114	0.489038	0.573	0.187055	0.331443	0.223146	0.30726	0.252963	0.321257	0.427312	0.447354	0.142359	0.426717	0.26391	0.139659	0.492158	0.353867	0.22485	0.387854	0.247759
NC_000001.11	32539427	32605941	+	7077	gene-ZBTB8A	ZBTB8A	protein_coding	653121	zinc finger and BTB domain containing 8A	4.25711	4.97631	5.72888	3.7916	4.58177	5.73717	4.38137	4.06968	4.85191	4.07537	4.8015	5.00677	5.904	6.45617	6.33091	4.6213	5.45134	5.33693	4.00531	6.33058	7.2758	5.32056	5.74502	6.63321
NC_000001.11	32609300	32612490	-	528	gene-LOC102723870	LOC102723870	lncRNA	102723870		0.289644	0.346491	0.837671	1.26349	1.04678	0.873837	0.201805	0.146633	0.596625	0.396783	0.533341	0.512273	0.53229	1.35446	0.452967	0	1.43581	1.31555	0	0	0.36593	0.280211	0	0.401389
NC_000001.11	32620818	32651008	-	3182	gene-ZBTB8OS	ZBTB8OS	protein_coding	339487	zinc finger and BTB domain containing 8 opposite strand	13.265	11.3839	16.587	21.0121	10.3928	12.0059	15.3702	13.9905	13.8105	18.7423	11.1804	13.2888	18.9604	10.4883	13.7798	15.1985	14.5331	16.1264	14.4373	12.6315	12.2047	15.7158	11.3904	10.4901
NC_000001.11	32651208	32686211	+	7960	gene-RBBP4	RBBP4	protein_coding	5928	RB binding protein 4%2C chromatin remodeling factor	48.1947	50.5289	66.1954	46.9146	51.0925	55.3895	56.7301	36.7854	42.3454	36.3645	45.5897	46.2014	71.2626	54.465	64.1984	37.4915	69.62	54.0483	26.1549	65.8461	60.4513	53.1398	57.3292	49.7617
NC_000001.11	32679906	32703596	-	5965	gene-SYNC	SYNC	protein_coding	81493	syncoilin%2C intermediate filament protein	1.79467	1.50284	2.12556	1.5409	1.54429	1.91825	1.89348	1.53158	1.24106	1.22926	1.47923	1.49637	0.832389	1.30549	1.09593	0.627023	1.96287	0.960693	0.259447	1.60229	0.825966	0.483663	1.22783	0.67506
NC_000001.11	32741830	32774970	+	5933	gene-KIAA1522	KIAA1522	protein_coding	57648	KIAA1522	42.8019	44.5882	48.0956	39.0801	42.6194	43.6579	45.4193	36.7212	39.291	31.6742	40.6609	39.7537	40.1544	41.8133	39.8947	31.8721	52.2611	39.9521	26.8397	49.3779	34.8288	37.1063	41.9871	38.936
NC_000001.11	32775238	32817385	-	2518	gene-YARS1	YARS1	protein_coding	8565	tyrosyl-tRNA synthetase 1	189.647	193.301	171.172	221.05	221.695	183.565	239.638	197.892	189.317	269.684	237.242	259.846	355.869	238.479	285.17	356.733	277.223	335.616	341.759	270.276	305.202	403.165	263.569	300.477
NC_000001.11	32816767	32858879	+	5487	gene-S100PBP	S100PBP	protein_coding	64766	S100P binding protein	8.52874	7.71866	8.97424	7.61916	8.37732	9.21595	9.57365	5.94038	8.78399	9.03627	7.4588	10.3519	12.1223	8.87732	11.2602	9.05162	11.3141	11.5199	9.26308	11.2289	12.8702	11.0687	12.1671	12.2054
NC_000001.11	32862268	32872484	-	3286	gene-FNDC5	FNDC5	protein_coding	252995	fibronectin type III domain containing 5	0.0698107	0	0.0224331	0.0225577	0.0280332	0	0	0	0.0239667	0.0212519	0.028566	0	0	0	0	0	0.0256342	0.0264231	0	0.0519393	0	0	0	0
NC_000001.11	32875358	32882725	+	2223	gene-LOC105378631	LOC105378631	lncRNA	105378631		0.0687953	0.0822975	0.0994805	0	0.0414381	0.166041	0.191728	0	0.0708543	0.0942427	0	0.0811157	0.337141	0.142981	0.286899	0.195639	0.075784	0.0781163	0.219845	0.268715	0.130372	0.299497	0	0.143005
NC_000001.11	32885965	32894646	+	2058	gene-HPCA	HPCA	protein_coding	3208	hippocalcin	0.705954	0.355583	0.429825	0.360179	0.447604	0.53806	0.258875	0.263342	0.30614	0.373261	0.36489	0.306667	0.273128	0.308888	0.619803	0.972093	0.45023	0.337517	0.83115	0.746381	0.234708	0.287563	0.638757	0.463411
NC_000001.11	32894595	32901389	-	1084	gene-TMEM54	TMEM54	protein_coding	113452	transmembrane protein 54	100.238	83.7102	89.9677	121.581	99.5951	90.6598	82.6671	100.635	83.5496	85.0375	84.1695	75.0225	112.091	113.035	110.684	144.353	138.007	142.014	199.499	146.662	134.838	118.266	98.2283	88.5662
NC_000001.11	32901636	32903200	-	549	gene-LOC105378632	LOC105378632	lncRNA	105378632		0.417847	0.166619	0	0	0	0.168082	0	0	0	0	0	0	0	0	0	0.158436	0	0	0.148366	0	0	0	0.342066	0.193018
NC_000001.11	32932498	32965266	-	4971	gene-RNF19B	RNF19B	protein_coding	127544	ring finger protein 19B	18.0128	19.4687	15.956	12.6449	20.6805	20.4566	16.7835	19.8891	23.7008	21.0864	25.7566	27.3147	36.5987	41.0175	36.5333	43.1844	37.9739	39.946	37.1953	38.8828	40.5196	55.5822	64.9026	60.1991
NC_000001.11	32951200	32951810	-	611	gene-LOC107984936	LOC107984936	pseudogene	107984936		0	0	0.120647	0.121317	0	0	0	0	0.128894	0.114294	0	0	0.153327	0	0.130478	0.142359	0.55145	0	0	0	0	0.121073	0	0
NC_000001.11	32979907	32980525	+	619	gene-RPL18AP4	RPL18AP4	pseudogene	127545	ribosomal protein L18a pseudogene 4	0	0	0	0	0	0	0	0	0	0	0	0	0	0	0	0	0	0	0	0	0	0	0	0
NC_000001.11	32986931	32988247	+	899	gene-LOC100419257	LOC100419257	pseudogene	100419257	ribosomal protein S2 pseudogene	0	0	0	0	0	0	0	0	0	0	0	0	0	0	0	0	0	0	0	0	0	0	0	0
NC_000001.11	33007940	33036883	-	6134	gene-AK2	AK2	protein_coding	204	adenylate kinase 2	83.21	107.072	91.5369	77.8346	102.839	92.3825	76.9878	90.9279	84.301	83.9509	106.677	93.967	94.4161	114.788	104.026	80.8554	96.7578	102.453	68.9307	97.9544	105.819	85.698	114.563	107.677
NC_000001.11	33077884	33081102	-	714	gene-LOC105378635	LOC105378635	lncRNA	105378635		0	0	0	0	0	0	0	0	0	0.195613	0	0	0	0	0.111656	0	0	0	0	0	0	0	0	0
NC_000001.11	33081152	33162288	+	7074	gene-AZIN2	AZIN2	protein_coding	113451	antizyme inhibitor 2	4.76696	3.42671	3.23037	3.24833	3.19037	2.96112	2.03345	2.65955	2.51605	2.27054	2.0833	1.77159	3.4565	3.48219	2.85125	3.11086	3.58417	2.93349	2.94768	3.66726	2.58107	2.69801	2.26978	2.41174
NC_000001.11	33132525	33138454	-	1296	gene-LOC112268224	LOC112268224	lncRNA	112268224		0	0.141163	0.341273	0	0.0710779	0	0	0.0597396	0.121535	0	0.072429	0.208704	0.0722862	0.0613128	0	0.0671151	0	0	0	0.131692	0.0745414	0	0	0.163529
NC_000001.11	33145399	33184774	-	7735	gene-TRIM62	TRIM62	protein_coding	55223	tripartite motif containing 62	3.1832	2.67266	3.53565	2.712	2.40564	3.36421	3.20968	2.00187	2.56576	2.03136	2.2208	2.14473	2.89466	3.20517	4.13298	2.6651	4.60646	4.59107	2.20086	5.1301	4.44623	3.18473	3.13193	4.08249
NC_000001.11	33256307	33300719	+	4283	gene-ZNF362	ZNF362	protein_coding	149076	zinc finger protein 362	6.55219	5.70242	5.92061	6.61117	5.61348	5.23543	4.97563	4.62763	3.78787	3.30989	3.48471	2.79974	5.97139	4.89793	5.41657	4.36632	5.62477	6.06142	4.22193	5.93747	4.60134	4.3698	3.90234	3.81015
NC_000001.11	33306766	33321098	-	1023	gene-A3GALT2	A3GALT2	protein_coding	127550	alpha 1%2C3-galactosyltransferase 2	0.0747468	0	0	0	0	0.0902026	0	0	0	0	0.0917576	0	0	0	0.0779298	0	0.0823401	0.254622	0.0796214	0.250253	0.0944337	0	0.275358	0.103584
NC_000001.11	33323626	33431095	-	4523	gene-PHC2	PHC2	protein_coding	1912	polyhomeotic homolog 2	118.562	141.731	105.284	76.1077	101.506	83.0148	74.2549	89.302	80.4783	91.1869	125.434	102.419	111.972	153.863	120.209	92.0966	119.674	106.944	83.2356	124.787	104.786	109.32	151.423	126.326
NC_000001.11	33332393	33332492	-	100	gene-MIR3605	MIR3605	miRNA	100500853	microRNA 3605	100.935	140.869	83.298	37.0624	93.0381	65.5168	61.8007	73.5513	64.5787	70.5321	105.132	100.979	95.5566	125.549	105.233	44.3604	111.189	81.6167	31.7666	105.817	98.5378	88.0311	140.846	86.8926
NC_000001.11	33350352	33363245	+	490	gene-PHC2-AS1	PHC2-AS1	lncRNA	101929464	PHC2 antisense RNA 1	0.468159	0.186681	1.05307	1.05892	0	0	0	0.158005	0	0	0.191567	0	0	0	0	0.355025	0.343812	0	0	0.348311	0.197154	0.301942	0.191627	0
NC_000001.11	33472591	33504253	+	13251	gene-ZSCAN20	ZSCAN20	protein_coding	7579	zinc finger and SCAN domain containing 20	2.24476	2.60249	2.48109	1.5551	2.50956	2.22145	2.11482	1.44316	2.02072	1.60737	2.71311	2.52429	2.2058	2.77644	2.94198	1.33908	3.94121	3.07309	0.946624	3.94771	3.10573	1.72504	3.37296	2.39906
NC_000001.11	33513998	34165842	-	19904	gene-CSMD2	CSMD2	protein_coding	114784	CUB and Sushi multiple domains 2	0.0384174	0.0689361	0.0407388	0.00372411	0.0462806	0.0278167	0.0214134	0.0116694	0.00791344	0.0210512	0.0613085	0.0271785	0	0.0159689	0.012016	0.00874007	0.0338561	0.00436225	0.0204614	0.0214369	0.00970716	0.0260164	0.0660451	0
NC_000001.11	33605479	33610152	+	1652	gene-LOC105378638	LOC105378638	lncRNA	105378638		0.0925738	0	0	0	0	0	0	0	0	0	0	0	0.0567088	0	0	0.105304	0	0	0	0	0	0	0	0
NC_000001.11	33860475	33864791	+	2343	gene-HMGB4	HMGB4	protein_coding	127540	high mobility group box 4	0	0	0	0	0	0	0	0	0	0	0	0	0	0	0	0	0	0	0	0	0	0	0	0
NC_000001.11	33868956	33885458	+	1364	gene-CSMD2-AS1	CSMD2-AS1	lncRNA	402779	CSMD2 antisense RNA 1	0	0	0	0	0	0	0	0	0	0	0	0	0	0	0	0	0	0	0	0	0	0	0	0
NC_000001.11	34166993	34219131	+	3229	gene-C1orf94	C1orf94	protein_coding	84970	chromosome 1 open reading frame 94	0	0.0566576	0	0	0	0.0285777	0	0	0	0	0	0	0	0	0	0	0	0	0	0	0	0	0.0290794	0.0328172
NC_000001.11	34279848	34295948	+	952	gene-LOC105378639	LOC105378639	lncRNA	105378639		0	0	0	0	0	0	0	0	0	0	0	0	0	0	0	0	0	0	0	0	0	0	0	0
NC_000001.11	34364849	34366065	+	854	gene-LOC105378640	LOC105378640	lncRNA	105378640		0	0	0	0	0	0	0	0	0	0	0	0	0	0	0	0	0	0	0	0	0	0	0	0
NC_000001.11	34457859	34685733	-	2582	gene-LOC105378641	LOC105378641	lncRNA	105378641		0	0	0	0	0	0	0	0	0	0	0	0	0	0	0	0	0	0	0	0	0	0.0286505	0	0
NC_000001.11	34669599	34669694	-	96	gene-MIR552	MIR552	miRNA	693137	microRNA 552	0	0	0	0	0	0	0	0	0	0	0	0	0	0	0	0	0	0	0	0	0	0	0	0
NC_000001.11	34710034	34799393	-	2926	gene-LOC105378642	LOC105378642	lncRNA	105378642		0.0522666	0	0.0755793	0.151999	0.157411	0.094611	0.109248	0.0529203	0.188408	0.119333	0.0320807	0	0.0960523	0.054314	0.0272461	0	0.230305	0	0	0.116659	0.0660326	0	0	0.0362155
NC_000001.11	34754777	34758513	+	1626	gene-GJB5	GJB5	protein_coding	2709	gap junction protein beta 5	9.02919	13.1079	10.6991	6.79249	13.7099	13.9608	7.01179	13.1418	11.9633	10.9088	13.0468	11.6443	9.56419	12.5105	12.5026	7.81012	12.1222	11.5875	9.36757	13.9078	9.62492	9.87253	15.4763	14.9891
NC_000001.11	34759740	34762327	+	1780	gene-GJB4	GJB4	protein_coding	127534	gap junction protein beta 4	3.56555	3.18616	3.64434	1.8323	7.14165	4.6657	2.57403	10.439	4.77836	4.43327	6.22271	5.16648	4.52626	10.2228	7.74828	7.7208	13.3922	10.3411	9.10623	14.3825	11.2345	9.22618	16.4056	12.3826
NC_000001.11	34781214	34786364	+	2367	gene-GJB3	GJB3	protein_coding	2707	gap junction protein beta 3	67.6144	108.825	66.4588	36.8901	122.823	100.425	38.9839	156.938	139.808	113.97	140.981	175.445	54.1042	131.496	110.742	64.8225	78.6468	99.7016	77.048	79.676	103.381	96.6966	190.849	199.891
NC_000001.11	34792958	34795747	+	1996	gene-GJA4	GJA4	protein_coding	2701	gap junction protein alpha 4	0	0	0	0	0	0	0	0	0	0	0	0	0	0	0	0	0	0	0	0	0	0	0	0
NC_000001.11	34850362	34859749	-	8350	gene-SMIM12	SMIM12	protein_coding	113444	small integral membrane protein 12	4.881	5.18168	5.09384	6.06314	5.58218	4.49782	6.17625	5.73019	5.08368	6.23904	7.59938	6.20863	6.37269	4.81527	6.0818	4.2501	6.6681	5.75029	5.03349	6.367	5.80791	6.40532	6.09489	4.67015
NC_000001.11	34862120	34929650	-	10621	gene-DLGAP3	DLGAP3	protein_coding	58512	DLG associated protein 3	0.043197	0.00861253	0.0069405	0.0139581	0.0346924	0.0260646	0.0300969	0.0437374	0.01483	0.00657507	0.0176759	0.059422	0.0264616	0.09726	0.0450365	0.0327582	0.0951706	0.00817496	0.0153381	0.0562427	0.00909572	0.0139301	0.0442036	0.0598625
NC_000001.11	34975699	34978706	-	1887	gene-GPR199P	GPR199P	lncRNA	653160	G protein-coupled receptor 199%2C pseudogene	1.45881	0.921039	0.937552	1.96409	1.4645	1.76046	2.25868	0.533382	0.417353	0.777165	1.14413	0.621135	1.4894	0.463209	1.30969	1.24456	2.0534	1.47241	1.07913	2.08027	1.63825	0.940867	0.796161	0.73003
NC_000001.11	34981526	34985347	-	925	gene-TMEM35B	TMEM35B	protein_coding	100506144	transmembrane protein 35B	21.8238	18.7892	28.7688	24.2007	21.3114	23.9422	23.2689	19.6695	25.0312	25.2912	19.281	29.631	23.4967	19.0707	24.4769	21.0636	22.9481	26.658	20.1651	28.3224	25.483	26.6313	18.2719	23.7136
NC_000001.11	34986165	35031945	-	5122	gene-ZMYM6	ZMYM6	protein_coding	9204	zinc finger MYM-type containing 6	6.22536	6.58996	7.52694	4.2113	7.35569	7.56666	5.86645	5.21491	6.55006	5.01735	6.61585	5.86164	6.05409	7.63276	7.62668	3.6511	7.35115	6.2721	2.48079	7.01416	6.60132	4.37615	7.77283	7.07548
NC_000001.11	35059786	35116458	+	8220	gene-ZMYM1	ZMYM1	protein_coding	79830	zinc finger MYM-type containing 1	2.48375	4.6182	3.82027	2.51591	3.98949	4.38934	4.84803	2.90099	2.77844	2.63364	4.38508	4.29961	3.86357	3.26739	4.24797	2.11633	5.19545	3.22166	0.990909	4.30834	3.72555	2.51085	4.86621	3.50644
NC_000001.11	35121822	35122490	+	669	gene-EFCAB14P1	EFCAB14P1	pseudogene	106479047	EF-hand calcium binding domain 14 pseudogene 1	0.457196	0.546928	0.220374	0	0.413081	0.551732	0.318544	0.231457	0.23544	0.417541	0.561244	0.539074	0.420103	0.475106	0.238332	0.650084	0.755461	0.389355	0	0.637789	0.288806	0.663459	0.842128	0
NC_000001.11	35141455	35146825	-	2336	gene-LOC105378644	LOC105378644	lncRNA	105378644		0.0982012	0	0	0.158657	0.0788673	0	0.0456134	0	0	0.0597892	0	0	0.080208	0	0	0	0.036059	0	0	0	0.0413552	0.0633354	0.0401957	0.0453624
NC_000001.11	35176380	35193174	-	8958	gene-SFPQ	SFPQ	protein_coding	6421	splicing factor proline and glutamine rich	39.9487	48.2795	73.7891	56.2928	51.0458	63.053	57.6657	43.8019	49.1271	53.4473	63.5532	73.0802	45.9735	56.0523	71.8461	25.7021	44.7217	59.5804	15.3122	42.9348	57.944	36.3189	69.5582	56.2482
NC_000001.11	35268694	35422058	+	7600	gene-ZMYM4	ZMYM4	protein_coding	9202	zinc finger MYM-type containing 4	22.1953	28.0198	28.7101	16.0929	26.9806	26.7361	23.5538	18.5101	24.0512	18.1844	24.6527	26.1464	25.8738	29.4844	29.2035	15.0844	31.6986	26.9047	8.56325	30.2943	27.8758	21.7352	30.8008	27.0215
NC_000001.11	35350652	35351666	+	1015	gene-RPL5P4	RPL5P4	pseudogene	643343	ribosomal protein L5 pseudogene 4	70.5144	73.4493	79.4525	86.6127	70.1541	68.1851	60.7825	75.8206	79.3753	79.3973	68.8982	67.5091	58.2404	55.5056	51.3678	70.1848	53.113	46.4499	74.6316	51.3699	49.8733	57.8687	55.4133	50.1123
NC_000001.11	35358822	35366077	-	459	gene-ZMYM4-AS1	ZMYM4-AS1	lncRNA	100861513	ZMYM4 antisense RNA 1	0	0	0	0	0	0	0	0	0	0	0	0	0	0	0	0	0	0	0	0	0	0	0	0
NC_000001.11	35433490	35557603	-	8413	gene-KIAA0319L	KIAA0319L	protein_coding	79932	KIAA0319 like	16.8511	17.5597	18.3828	12.3086	15.7123	15.29	14.5904	10.666	11.8698	12.2767	14.0361	14.3069	15.946	20.1369	19.4828	13.8851	25.5615	19.0103	9.60432	28.2493	20.9678	14.2183	16.6522	15.946
NC_000001.11	35557799	35566779	+	3698	gene-NCDN	NCDN	protein_coding	23154	neurochondrin	14.7225	14.99	17.3623	16.0356	16.59	15.7705	20.8611	13.0224	12.7992	13.0868	18.3776	14.7504	15.0227	13.6017	16.1686	11.9958	20.1132	18.7364	10.7267	17.8841	14.8905	12.7227	14.3207	10.6311
NC_000001.11	35568739	35595591	+	7083	gene-TFAP2E	TFAP2E	protein_coding	339488	transcription factor AP-2 epsilon	1.31708	1.03316	1.60273	1.66396	1.46961	1.84997	1.69991	1.1368	1.45656	1.56764	1.45778	1.57841	1.30942	1.06577	1.30563	1.04382	1.07032	1.34842	0.712985	1.5301	1.20024	0.960859	0.861686	1.30158
NC_000001.11	35569807	35578858	-	1989	gene-TFAP2E-AS1	TFAP2E-AS1	lncRNA	105378645		0.384444	0.183959	0.0741227	0.298139	0.324192	0.0927876	0.0535711	0.155701	0.277165	0.31599	0.188774	0.226647	0.376804	0.319604	0.240489	0.262387	0.465849	0.567492	0.24571	0.343233	0.38856	0.297539	0.472083	0.372934
NC_000001.11	35599541	35641526	-	4528	gene-PSMB2	PSMB2	protein_coding	5690	proteasome 20S subunit beta 2	85.3487	61.5144	84.0039	111.727	68.1316	75.9738	111.33	78.6878	72.841	119.634	89.5975	98.6425	132.414	59.4908	92.0467	94.2808	82.6899	87.1522	100.988	82.0192	81.287	145.256	78.2201	86.4489
NC_000001.11	35665308	35685483	+	1677	gene-LOC105378646	LOC105378646	lncRNA	105378646		0	0	0	0	0	0	0	0	0	0	0	0	0	0	0	0	0	0	0	0	0	0	0	0
NC_000001.11	35713877	35718884	-	3039	gene-C1orf216	C1orf216	protein_coding	127703	chromosome 1 open reading frame 216	10.3666	14.8995	15.4756	17.2446	14.8527	12.9352	14.8662	10.4962	8.05945	9.8351	14.7644	9.642	10.9744	11.2172	11.7786	5.46673	13.3045	9.79974	5.49451	14.3491	10.2359	6.88882	10.4433	6.7297
NC_000001.11	35720213	35769985	-	9287	gene-CLSPN	CLSPN	protein_coding	63967	claspin	3.16996	2.38361	4.47672	5.33168	2.80705	2.65296	7.61831	1.94244	3.54467	4.00039	3.06256	5.38806	7.65644	2.72943	4.96171	2.8847	4.29922	5.02053	1.90322	3.15175	4.33774	6.30072	3.1444	4.74665
NC_000001.11	35807630	35857890	+	8353	gene-AGO4	AGO4	protein_coding	192670	argonaute RISC component 4	3.22232	4.75273	3.77709	2.13864	4.63176	3.59034	3.31663	3.40166	3.40361	2.65858	5.70872	4.18797	3.46559	5.73629	4.81024	2.59288	6.15141	3.89798	1.34568	6.59969	4.56833	2.88712	6.04773	4.40206
NC_000001.11	35869761	35930532	+	13994	gene-AGO1	AGO1	protein_coding	26523	argonaute RISC component 1	8.546	10.1252	9.58707	6.71646	8.70879	8.12388	8.78678	6.20199	6.98402	6.38754	9.99452	9.25826	10.9388	10.0051	11.1431	6.71285	11.0996	8.68635	4.25482	11.0619	8.53256	8.93375	11.9032	9.76826
NC_000001.11	35925683	36072500	+	27993	gene-AGO3	AGO3	protein_coding	192669	argonaute RISC catalytic component 3	1.9613	3.03572	3.11787	1.72118	2.96164	2.97998	2.33714	2.22922	2.6108	2.40488	3.64836	3.37219	3.29646	3.34389	3.43461	2.52619	3.47853	2.93422	1.57127	3.28626	3.06455	2.83821	4.36731	3.83847
NC_000001.11	36013298	36023329	-	542	gene-LOC105378647	LOC105378647	lncRNA	105378647		0	0	0	0	0	0	0	0	0	0	0	0	0	0	0	0	0	0	0	0	0	0	0	0
NC_000001.11	36084094	36088275	+	1871	gene-TEKT2	TEKT2	protein_coding	27285	tektin 2	0	0	0.196994	0	0.0492341	0	0.0569498	0.165521	0.0420922	0.0373243	0.10034	0.0481882	0.0500711	0.21235	0.0426094	0	0	0.0464063	0.0435343	0.13683	0.103266	0.0790761	0.200742	0
NC_000001.11	36088885	36093932	+	1658	gene-ADPRS	ADPRS	protein_coding	54936	ADP-ribosylserine hydrolase	47.2724	46.2885	49.6621	51.6817	49.4476	49.1997	45.1147	48.7976	47.2622	56.3978	58.71	58.131	41.2476	55.3067	57.1711	47.4777	52.5827	59.4378	43.4284	54.7119	57.6254	46.4467	58.1619	55.8594
NC_000001.11	36095239	36126207	-	5397	gene-COL8A2	COL8A2	protein_coding	1296	collagen type VIII alpha 2 chain	0	0.016949	0.027317	0	0	0.0170979	0	0	0	0	0	0	0	0	0	0	0	0.0482636	0	0	0.0536996	0	0.0521941	0.0196344
NC_000001.11	36136572	36156053	-	1722	gene-TRAPPC3	TRAPPC3	protein_coding	27095	trafficking protein particle complex subunit 3	66.7856	62.4167	73.4582	88.2437	62.1602	60.6608	75.4286	61.1467	64.0281	82.5272	79.2591	71.1542	91.6156	73.8318	77.3148	81.4754	89.3701	72.4561	76.2496	88.5574	69.4528	87.0353	77.3207	68.306
NC_000001.11	36156150	36180849	+	3385	gene-MAP7D1	MAP7D1	protein_coding	55700	MAP7 domain containing 1	42.717	44.4803	48.5409	49.1829	46.4259	41.3816	57.227	48.5349	47.1131	67.4407	70.6575	70.3435	58.7006	54.907	60.2214	52.8825	67.5116	62.8689	52.5292	66.9328	53.5683	84.9901	71.484	67.0548
NC_000001.11	36224429	36305357	+	6326	gene-THRAP3	THRAP3	protein_coding	9967	thyroid hormone receptor associated protein 3	59.7368	79.1249	75.8825	60.6028	77.2641	65.831	69.7665	57.816	52.8475	54.2355	83.7779	70.3067	78.7553	80.7301	87.9641	61.7503	99.5867	83.9302	38.8722	97.7872	83.7778	64.1645	88.9545	82.465
NC_000001.11	36306348	36329221	+	4222	gene-SH3D21	SH3D21	protein_coding	79729	SH3 domain containing 21	6.26651	8.62305	4.99349	3.80982	7.48369	9.5512	3.3566	5.29964	6.80848	5.16062	7.95944	8.90497	2.77366	7.94238	9.76228	2.53403	4.86809	8.65795	2.41156	5.96262	10.2967	2.40044	12.1208	15.5612
NC_000001.11	36322030	36324154	-	1242	gene-EVA1B	EVA1B	protein_coding	55194	eva-1 homolog B	38.8487	38.5191	42.6147	52.4603	44.0559	37.743	31.2281	54.6072	37.2213	47.9053	41.9459	34.1186	34.3957	36.3398	35.8172	47.3424	38.319	33.1366	57.5809	38.5456	27.9239	40.9785	34.7012	27.0462
NC_000001.11	36339628	36385924	-	3897	gene-STK40	STK40	protein_coding	83931	serine/threonine kinase 40	19.3667	28.9655	18.1214	17.8607	28.6964	23.2055	20.2607	26.7214	28.1916	32.3454	36.1309	39.539	31.3719	42.9422	37.4778	32.8105	27.4728	38.4335	32.1254	30.0439	36.3913	44.2108	60.767	61.1817
NC_000001.11	36393436	36397908	-	860	gene-LSM10	LSM10	protein_coding	84967	LSM10%2C U7 small nuclear RNA associated	64.4626	68.1798	70.0293	80.2443	77.2283	62.5554	67.7727	71.3007	68.0403	88.2667	78.8055	81.1441	85.5129	81.3094	77.6828	95.5782	73.166	81.8792	112.234	78.0925	84.1368	105.63	83.5249	75.9017
NC_000001.11	36417906	36450485	-	1845	gene-OSCP1	OSCP1	protein_coding	127700	organic solute carrier partner 1	7.25287	4.11508	6.11296	5.34341	3.0456	5.30156	5.48647	2.85351	3.32946	3.02802	2.18771	2.63883	3.96058	2.71332	4.92592	3.25296	3.4698	5.36487	2.73716	5.78158	4.18886	3.04724	2.08661	2.92916
NC_000001.11	36418448	36418578	-	131	gene-SNORA63C	SNORA63C	snoRNA	109616970	small nucleolar RNA%2C H/ACA box 63C	0	0	0	0	0	0	0	0	0	0	0	0	0	0	0	0	0	0	0	0	0	0	0	0
NC_000001.11	36435865	36449567	+	332	gene-LOC107984940	LOC107984940	lncRNA	107984940		0.921277	0	1.11017	2.45594	1.94223	0.555887	0.320943	0.932801	1.18606	2.52411	2.54462	0.543133	0.564355	1.67539	1.92102	1.57195	0.253717	1.30762	1.47204	3.85555	0.581962	0.891273	0.565646	0.638353
NC_000001.11	36455718	36464384	-	953	gene-MRPS15	MRPS15	protein_coding	64960	mitochondrial ribosomal protein S15	196.18	149.161	197.399	254.886	167.802	158.798	184.371	181.573	184.862	233.756	179.856	210.689	279.574	167.678	208.298	296.813	205.768	224.4	340.854	218.579	234.266	265.474	165.626	183.802
NC_000001.11	36466043	36483314	-	3698	gene-CSF3R	CSF3R	protein_coding	1441	colony stimulating factor 3 receptor	0	0	0	0	0	0	0	0.0209363	0	0	0	0	0	0	0	0	0	0	0	0	0	0	0	0
NC_000001.11	36676715	36702321	-	1206	gene-LOC107984941	LOC107984941	lncRNA	107984941		0.0634046	0	0	0	0.0763822	0	0	0	0	0	0	0	0	0	0	0	0	0	0	0.0707597	0	0	0	0
NC_000001.11	36686708	36694967	-	1900	gene-LOC105378648	LOC105378648	lncRNA	105378648		0	0	0	0	0	0	0	0	0	0	0	0	0	0	0	0	0	0	0	0	0	0	0	0
NC_000001.11	36795527	37034515	-	9491	gene-GRIK3	GRIK3	protein_coding	2899	glutamate ionotropic receptor kainate type subunit 3	0	0	0	0	0	0	0	0	0	0	0	0	0	0	0	0	0	0	0	0	0	0	0	0
NC_000001.11	37161563	37161634	+	72	gene-MIR4255	MIR4255	miRNA	100422898	microRNA 4255	0	0	0	0	0	0	0	0	0	0	0	0	0	0	0	0	0	0	0	0	0	0	0	0
NC_000001.11	37350616	37373807	-	2573	gene-LOC107984942	LOC107984942	lncRNA	107984942		0	0.0355514	0	0	0	0.0358637	0	0	0.0612161	0.081423	0.0729639	0	0.03641	0	0	0.101416	0.0654753	0	0	0.033166	0	0	0	0
NC_000001.11	37454879	37474443	-	1427	gene-LINC01137	LINC01137	lncRNA	728431	long intergenic non-protein coding RNA 1137	1.17887	2.17947	1.60138	2.28556	1.16195	1.16397	2.98677	1.89894	1.93161	3.27881	3.42056	3.66453	1.50996	3.22969	1.84361	1.5848	3.89589	2.61635	1.71239	4.18608	1.82786	2.3328	4.93503	2.52478
NC_000001.11	37474518	37484377	+	2800	gene-ZC3H12A	ZC3H12A	protein_coding	80149	zinc finger CCCH-type containing 12A	5.16145	4.7697	5.7919	5.08284	5.9876	5.53663	6.58345	7.18923	6.8629	14.4157	12.404	12.1716	7.39426	9.70564	13.268	5.93336	9.92757	12.0316	6.22532	11.0328	11.3857	13.5006	21.3281	18.1279
NC_000001.11	37480230	37480289	+	60	gene-MIR6732	MIR6732	miRNA	102465438	microRNA 6732	1.27443	0	0	0	0	0	0	1.29037	1.31258	0	3.12893	3.00534	3.12277	0	3.98611	2.89937	1.4039	2.89421	0	0	3.22019	3.69878	3.12991	14.1289
NC_000001.11	37489993	37514766	-	4879	gene-MEAF6	MEAF6	protein_coding	64769	MYST/Esa1 associated factor 6	23.3833	23.773	23.358	22.1508	24.2045	25.3436	23.0184	23.9615	26.5367	28.3973	26.2423	27.9036	30.338	29.2015	27.3202	27.6329	28.1067	28.6158	20.2672	28.2996	29.4826	31.8403	36.2964	34.4897
NC_000001.11	37500935	37500994	-	60	gene-MIR5581	MIR5581	miRNA	100847010	microRNA 5581	0	0	0	0	0	0	1.77588	6.45187	0	0	3.12893	3.00534	0	2.64871	1.3287	2.89937	1.4039	1.4471	0	2.84454	1.61009	0	0	1.76611
NC_000001.11	37531437	37540213	+	1025	gene-LOC105378649	LOC105378649	lncRNA	105378649		0	0	0	0.0723168	0	0	0.415817	0	0	0	0	0.0879611	0	0	0.0777777	0	0.0821794	0	0	0	0	0	0	0
NC_000001.11	37534449	37554293	-	4554	gene-SNIP1	SNIP1	protein_coding	79753	Smad nuclear interacting protein 1	8.64734	11.5095	10.6186	6.93393	11.9141	8.67252	10.295	8.09247	9.44224	9.6148	14.9645	12.3144	10.3886	11.9698	12.7969	7.54448	12.1338	10.2384	6.52838	11.5056	10.3097	9.649	15.1547	12.0533
NC_000001.11	37544563	37545458	+	896	gene-FTH1P1	FTH1P1	pseudogene	2496	ferritin heavy chain 1 pseudogene 1	0.256024	0	0	0.0827285	0	0	0.118921	0	0	0.0779395	0	0	0	0	0	0	0	0.0969043	0	0	0	0	0.104796	0
NC_000001.11	37556940	37566857	+	2628	gene-DNALI1	DNALI1	protein_coding	7802	dynein axonemal light intermediate chain 1	0.581933	0.278459	0.589047	0.394881	0.595886	0.175566	0.0810906	0.235685	0.23974	0.239157	0.107155	0.068615	0.17824	0.272128	0.485371	0.165489	0.160262	0.165195	0.154971	0.129888	0.147041	0	0.178648	0.201611
NC_000001.11	37566816	37595937	-	2843	gene-GNL2	GNL2	protein_coding	29889	G protein nucleolar 2	75.6322	86.2613	85.5644	79.9911	73.551	85.0716	71.9223	89.9767	104.129	113.95	105.523	122.698	101.493	88.1538	93.6869	93.6815	77.2712	85.2687	71.11	69.5777	79.7175	118.965	105.094	113.57
NC_000001.11	37611350	37634906	-	3072	gene-RSPO1	RSPO1	protein_coding	284654	R-spondin 1	0.547608	0.357319	0.503911	0.168904	0.29986	0.540687	0.242797	0.504053	0.20509	0.272788	0.733344	0.264141	0.274462	0.672525	0.311415	0.368084	0.959696	0.621803	0.132573	1.16671	0.723284	0.264887	0.427917	0.310449
NC_000001.11	37681570	37692336	-	3696	gene-C1orf109	C1orf109	protein_coding	54955	chromosome 1 open reading frame 109	10.4272	15.0971	11.9268	10.8099	14.9291	11.1851	15.3083	12.6314	10.8032	14.0763	15.6447	16.3684	16.0194	11.5666	13.589	8.84874	14.3353	13.1085	6.369	14.1073	13.1735	16.1922	13.8458	13.3892
NC_000001.11	37692516	37709719	+	2371	gene-CDCA8	CDCA8	protein_coding	55143	cell division cycle associated 8	61.2437	41.7052	56.1801	62.4011	36.7147	49.3105	59.7704	33.6335	39.4271	48.8925	33.6516	51.8297	69.9758	41.2891	60.7247	44.9764	42.7032	55.1132	35.1782	38.655	50.9716	50.6691	31.4443	48.8045
NC_000001.11	37713888	37765120	-	7581	gene-EPHA10	EPHA10	protein_coding	284656	EPH receptor A10	2.83431	2.64249	2.53787	2.42487	3.02561	2.72657	2.6705	2.34892	2.12962	2.41346	2.89739	2.64023	2.42209	2.18018	2.8814	1.42272	3.53336	3.01218	1.0422	3.09556	2.42119	2.57612	3.02215	2.33431
NC_000001.11	37765729	37767316	-	477	gene-LOC105378650	LOC105378650	lncRNA	105378650		0	0	0	0	0	0	0	0	0	0	0	0	0	0	0	0	0	0	0	0	0	0	0	0
NC_000001.11	37776637	37779538	+	2056	gene-ACTN4P2	ACTN4P2	pseudogene	391026		0	0	0	0	0	0	0	0	0	0	0	0	0	0	0	0	0	0	0	0	0	0	0	0
NC_000001.11	37782016	37782900	-	885	gene-LOC100129497	LOC100129497	pseudogene	100129497	valosin containing protein lysine methyltransferase pseudogene	0	0	0	0	0	0	0	0	0	0	0	0	0	0	0	0	0	0	0	0	0	0	0	0
NC_000001.11	37793816	37801133	+	2920	gene-MANEAL	MANEAL	protein_coding	149175	mannosidase endo-alpha like	9.68918	12.0921	14.7935	14.7234	14.4485	13.9996	16.7493	11.3217	10.3298	10.7621	13.4051	11.27	17.0683	12.7628	13.4053	11.7067	14.4813	14.3917	10.0979	12.8589	13.1675	16.1378	11.4156	10.6692
NC_000001.11	37802945	37808208	-	1848	gene-YRDC	YRDC	protein_coding	79693	yrdC N6-threonylcarbamoyltransferase domain containing	39.4743	49.9442	47.827	37.8245	54.5823	55.8257	46.1268	57.3546	56.9777	66.3572	70.401	76.7434	67.1192	53.9632	61.9055	50.1271	53.1476	62.5826	52.3184	51.488	62.5741	82.4621	60.9214	63.1901
NC_000001.11	37807790	37809454	+	1329	gene-C1orf122	C1orf122	protein_coding	127687	chromosome 1 open reading frame 122	37.1686	29.8718	38.4938	60.3484	39.7857	40.4798	46.0206	42.061	38.6365	43.3506	37.0104	34.1916	49.2029	47.2942	43.0104	61.2599	45.0008	54.4216	83.6591	50.4055	44.4866	54.9391	42.6035	32.691
NC_000001.11	37809570	37859614	-	8872	gene-MTF1	MTF1	protein_coding	4520	metal regulatory transcription factor 1	4.92995	7.39254	6.64698	4.44481	7.0396	6.80222	7.10994	5.63739	7.11028	5.46265	9.42701	9.42047	8.45808	9.50277	9.61482	6.39222	10.3204	10.1389	3.90187	10.7824	9.24461	9.26364	14.3301	11.3706
NC_000001.11	37860697	37947095	-	5735	gene-INPP5B	INPP5B	protein_coding	3633	inositol polyphosphate-5-phosphatase B	7.09327	7.30513	8.39336	7.10874	9.04304	7.5463	9.27113	6.642	6.97599	6.59981	7.02169	7.10591	9.88286	8.34102	10.3701	6.15769	10.3254	8.99299	5.52487	10.5647	9.9722	8.73262	8.21908	8.99839
NC_000001.11	37931969	37945749	+	1702	gene-LOC105378651	LOC105378651	lncRNA	105378651		0.0449271	0	0.173243	0	0	0	0	0	0	0	0	0	0.110086	0	0	0	0	0	0	0	0	0	0	0
NC_000001.11	37956975	37990022	-	2774	gene-SF3A3	SF3A3	protein_coding	10946	splicing factor 3a subunit 3	96.7815	78.3165	103.903	102.663	82.8854	82.83	111.546	79.0133	82.6724	103.416	85.8145	108.816	132.757	70.3236	99.8108	74.6897	82.7764	90.0815	68.0045	78.6914	83.8596	116.884	77.8528	92.2147
NC_000001.11	37991462	37991534	+	73	gene-RNU6-510P	RNU6-510P	pseudogene	106481342	RNA%2C U6 small nuclear 510%2C pseudogene	0	0	0	0	0	0	0	0	0	0	0	0	0	0	0	0	0	0	0	1.16899	0	0	0	0
NC_000001.11	37996765	38005691	-	1704	gene-FHL3	FHL3	protein_coding	2275	four and a half LIM domains 3	40.8806	44.8779	41.3566	38.4109	37.5712	36.2286	27.1385	39.3019	37.2975	36.3923	42.9127	35.1328	27.9839	39.311	36.1183	32.9753	36.9759	41.6297	34.6557	38.9121	34.7531	36.0762	39.73	31.9019
NC_000001.11	38012716	38024820	+	2041	gene-UTP11	UTP11	protein_coding	51118	UTP11 small subunit processome component	37.7272	36.5267	47.9274	45.8694	38.7243	41.1427	50.2224	43.0167	43.641	58.6453	53.8097	52.2584	62.4247	37.7646	49.2942	37.716	45.7694	49.6028	38.4715	41.2674	41.5579	60.3114	42.7391	42.2621
NC_000001.11	38043829	38046793	-	2965	gene-POU3F1	POU3F1	protein_coding	5453	POU class 3 homeobox 1	0.0515791	0	0.0248617	0.199999	0.0310681	0.186733	0.251559	0.0522243	0	0.0706582	0.126635	0	0.0315963	0.160799	0.107551	0.058672	0.284094	0.117135	0	0.143906	0.097746	0	0.126674	0.0357392
NC_000001.11	38047134	38119530	+	1480	gene-MIR3659HG	MIR3659HG	lncRNA	105378653	MIR3659 host gene	1.29165	0.927098	1.19538	1.15194	0.871377	0.935242	0.791948	0.680062	0.266063	0.707775	0.951365	0.791947	1.07609	0.859042	0.377064	0.52894	0.682978	0.586664	0.715463	0.461277	0.32637	0.499836	0.380665	0.429594
NC_000001.11	38089231	38089329	+	99	gene-MIR3659	MIR3659	miRNA	100500801	microRNA 3659	0	0	0	0	0	0	0	0	0	0	0	0	0	0	0	0	0	0	0	0	0	0	0	0
NC_000001.11	38129476	38141542	-	6276	gene-LINC02786	LINC02786	lncRNA	105378655		0	0	0	0	0	0	0	0	0	0	0	0	0	0	0	0	0	0	0	0	0	0	0	0
NC_000001.11	38141654	38213550	+	4726	gene-LOC105378654	LOC105378654	lncRNA	105378654		0.0323597	0.096777	0	0.0156845	0.0584746	0.0585763	0	0.0163822	0.116649	0.029553	0.0397241	0.0190775	0	0	0.0168688	0.0184048	0.124765	0	0	0.072227	0	0	0	0
NC_000001.11	38209034	38214767	-	2283	gene-LINC01343	LINC01343	lncRNA	339442	long intergenic non-protein coding RNA 1343	0	0	0	0	0	0	0	0	0	0	0	0	0	0	0	0	0	0	0	0	0	0	0	0
NC_000001.11	38300266	38503478	-	662	gene-LOC105378657	LOC105378657	lncRNA	105378657		0	0	0	0	0	0	0	0	0	0	0	0.136194	0	0	0	0	0	0	0	0	0	0	0	0
NC_000001.11	38427583	38442933	-	430	gene-LOC107984943	LOC107984943	lncRNA	107984943		0	0	0	0	0	0	0	0	0	0	0	0	0	0	0	0	0	0	0	0	0	0	0	0
NC_000001.11	38475196	38476484	+	790	gene-LINC01685	LINC01685	lncRNA	105378656	long intergenic non-protein coding RNA 1685	0	0	0	0	0	0	0	0	0	0	0	0	0	0	0	0	0	0	0	0	0	0	0	0
NC_000001.11	38518250	38532800	+	404	gene-LOC105378658	LOC105378658	lncRNA	105378658		0	0	0	0	0	0	0	0	0	0	0	0	0	0	0	0	0	0	0	0	0	0	0	0
NC_000001.11	38692876	38728641	-	737	gene-LOC105378660	LOC105378660	lncRNA	105378660		0	0	0	0	0	0	0	0	0	0	0	0	0	0	0	0	0	0	0	0	0	0	0	0
NC_000001.11	38708730	38711089	+	2360	gene-HSPA5P1	HSPA5P1	pseudogene	400750	HSPA5 pseudogene 1	10.8219	14.6901	13.4311	5.52795	13.3101	15.562	6.50154	12.0727	19.5552	12.6352	12.0915	17.9556	13.0203	20.2694	21.5858	28.748	13.8843	26.0111	35.1696	15.1869	24.8882	20.9075	19.9731	38.4803
NC_000001.11	38838198	38859772	-	2681	gene-RRAGC	RRAGC	protein_coding	64121	Ras related GTP binding C	12.9487	16.2749	13.5002	13.3817	16.6298	16.0048	19.1565	14.5835	14.8638	16.2277	18.3114	14.2924	17.7861	14.7601	14.9275	12.7503	21.8361	15.4804	10.9981	20.3075	15.4223	14.6793	23.8508	17.2329
NC_000001.11	38862490	38881626	-	5271	gene-GJA9-MYCBP	GJA9-MYCBP	lncRNA	100527950	GJA9-MYCBP readthrough	4.17799	2.75931	4.76889	5.82198	3.26805	4.11405	6.46878	3.27551	3.66057	4.50455	3.57949	4.25913	7.16263	3.01504	4.58278	3.66341	4.60242	4.05222	3.72417	4.69503	4.76522	6.03482	3.38465	3.59856
NC_000001.11	38862490	38873378	-	2565	gene-MYCBP	MYCBP	protein_coding	26292	MYC binding protein	8.58565	5.6703	9.7712	11.9929	6.71574	8.45425	13.3762	6.73108	7.52236	9.20227	7.35574	8.75239	14.719	6.19582	9.41747	7.56211	9.45784	8.3272	7.65306	9.61488	9.79239	12.4014	6.95535	7.39494
NC_000001.11	38873401	38876226	+	465	gene-LOC105378663	LOC105378663	lncRNA	105378663	uncharacterized LOC105378663	0.328886	0.590153	0.317054	0.478224	0.198101	0.595337	0	0.1665	0.338729	0	0	0	0.604406	0.170885	0	0.561169	0.724593	0.373446	0.175167	1.28463	0.415508	0.159088	0.20193	0
NC_000001.11	38874069	38881587	-	2281	gene-GJA9	GJA9	protein_coding	81025	gap junction protein alpha 9	0.033523	0	0.032317	0.0324966	0.0403845	0	0.0467133	0.0339423	0.0690526	0.122462	0.0411521	0.0790532	0.041071	0.0348362	0.0349505	0	0	0.038065	0.0357092	0.0374117	0.0423523	0.0324313	0	0
NC_000001.11	38885807	38941830	-	2008	gene-RHBDL2	RHBDL2	protein_coding	54933	rhomboid like 2	0.0380807	0.0455546	0.0367107	0	0	0.0919096	0.159193	0.154228	0.196102	0.313	0.327229	0.314303	0	0.237435	0.158809	0.173269	0.251695	0.216201	0	0.424981	0.0481104	0.147362	0.514377	0.211089
NC_000001.11	38913540	38919506	+	465	gene-LOC105378662	LOC105378662	lncRNA	105378662		0.164443	0	0.475581	0.478224	0.198101	0.198446	0.229146	0	0.169365	0.30036	0	0	0	0	0	0	0	0.373446	0.175167	0	0	0	0	0.45577
NC_000001.11	38958103	38959080	-	665	gene-EIF1P2	EIF1P2	pseudogene	100288425	eukaryotic translation initiation factor 1 pseudogene 2	0	0	0	0	0	0	0	0	0	0	0	0	0	0	0	0	0	0	0	0	0	0	0	0
NC_000001.11	38991276	39006059	+	2688	gene-AKIRIN1	AKIRIN1	protein_coding	79647	akirin 1	58.0038	69.7623	74.9765	50.878	80.7394	75.1812	75.5147	69.6745	69.9064	70.1715	96.4522	82.4791	88.6991	100.036	93.8693	66.7891	101.187	91.6715	51.6352	108.893	95.0962	86.9104	148.95	98.6735
NC_000001.11	39026350	39034615	+	495	gene-NDUFS5	NDUFS5	protein_coding	4725	NADH:ubiquinone oxidoreductase subunit S5	755.855	507.817	828.587	1102.14	580.244	618.351	600.356	638.305	636.082	763.94	554.106	624.746	782.395	466.655	591.071	709.907	548.627	523.764	758.58	543.738	503.13	656.516	413.907	462.828
NC_000001.11	39084167	39487138	+	17689	gene-MACF1	MACF1	protein_coding	23499	microtubule actin crosslinking factor 1	15.7869	23.7669	24.4786	14.0757	22.5749	23.1619	15.3423	15.8968	18.5656	17.4496	28.7988	30.49	17.2124	23.6017	26.1309	11.6539	19.3144	15.4323	6.05059	19.3356	16.455	15.5906	29.9862	28.0956
NC_000001.11	39303903	39304919	-	455	gene-HSPE1P8	HSPE1P8	pseudogene	100292290	heat shock protein family E %28Hsp10%29 member 1 pseudogene 8	0	0	0	0.162912	0	0	0	0	0	0	0	0	0	0	0	0.191167	0	0	0	0	0	0	0	0
NC_000001.11	39409073	39416482	+	7410	gene-KIAA0754	KIAA0754	protein_coding	643314	KIAA0754	2.31152	6.48093	3.10379	1.22041	4.81097	2.76458	3.01972	1.79712	1.87055	1.72464	6.34654	6.91106	3.11012	4.71836	3.63645	0.92733	2.86464	1.40609	0.109923	1.9693	1.87736	2.29614	5.22074	3.77533
NC_000001.11	39491626	39529869	+	6798	gene-BMP8A	BMP8A	protein_coding	353500	bone morphogenetic protein 8a	4.6343	6.72798	5.24832	4.55783	7.12762	4.87313	4.60821	5.74006	4.49496	4.41726	6.73839	5.46425	5.23677	7.01336	5.87538	3.55704	6.24506	4.82794	2.58808	5.91253	4.29169	4.63572	6.2018	5.12842
NC_000001.11	39514866	39516669	+	1804	gene-OXCT2P1	OXCT2P1	transcribed_pseudogene	192217	3-oxoacid CoA-transferase 2 pseudogene 1	0.762964	1.06483	0.735516	1.47921	1.78719	0.818423	1.1813	1.11584	1.35332	1.12261	1.14473	1.7992	1.14248	0.528568	0.92803	1.01253	0.747086	0.818207	0.76757	0.709558	0.749711	1.31221	1.14509	1.1748
NC_000001.11	39522280	39559698	-	3307	gene-PPIEL	PPIEL	transcribed_pseudogene	728448	peptidylprolyl isomerase E like pseudogene	2.72845	2.15753	2.3628	3.98978	1.94986	3.68328	2.12655	1.61541	2.42908	2.4918	2.214	2.42644	3.79604	3.07562	4.70088	4.57657	2.80185	4.90974	3.15269	4.02554	5.60879	2.68433	3.9183	3.46066
NC_000001.11	39560816	39576790	-	3142	gene-PABPC4	PABPC4	protein_coding	8761	poly%28A%29 binding protein cytoplasmic 4	219.225	249.093	265.158	222.374	267.057	294.159	240.372	250.354	266.041	231.616	259.825	258.801	219.747	190.434	229.119	182.572	190.237	215.877	137.033	181.754	212.643	228.99	233.219	221.849
NC_000001.11	39565070	39573203	+	641	gene-PABPC4-AS1	PABPC4-AS1	lncRNA	101929516	PABPC4 antisense RNA 1	0	0	0	0	0	0	0	0	0.122862	0	0	0	0	0	0	0	0	0	0	0	0	0	0	0
NC_000001.11	39567374	39567510	-	137	gene-SNORA55	SNORA55	snoRNA	677834	small nucleolar RNA%2C H/ACA box 55	1.11629	2.00307	2.15226	2.16423	4.70671	2.02067	1.55552	1.13026	2.2994	0.509736	8.22202	2.63241	0.683817	2.32004	8.14679	1.2698	1.22969	0.633768	0	3.73735	0	1.07994	1.37076	0
NC_000001.11	39623435	39639643	-	4136	gene-HEYL	HEYL	protein_coding	26508	hes related family bHLH transcription factor with YRPW motif like	11.1667	9.84182	11.6383	12.384	10.2006	9.41513	11.4642	8.94776	8.05444	10.2488	10.7122	8.65415	11.1894	11.8347	10.9483	10.7044	13.6249	13.3304	8.68488	12.9572	10.2772	9.39005	12.055	10.2226
NC_000001.11	39651229	39672107	-	9068	gene-NT5C1A	NT5C1A	protein_coding	84618	5%27-nucleotidase%2C cytosolic IA	0.016865	0.0403501	0.0325166	0.0163486	0.0304754	0.0508807	0.0235009	0.00853799	0.0521093	0	0.0207031	0.0397707	0.0206623	0.0262885	0.0351664	0.0191842	0.0371566	0.0383001	0.00898244	0.122339	0.0106535	0	0.0414192	0.0116858
NC_000001.11	39678648	39691433	-	4724	gene-HPCAL4	HPCAL4	protein_coding	51440	hippocalcin like 4	9.48541	11.4633	9.03493	6.80994	11.9339	9.98172	7.96215	8.81738	8.00215	8.69227	10.0147	7.21434	8.44813	12.6997	10.3281	6.70219	12.6422	9.88834	4.84509	12.5548	10.3886	7.06246	12.7807	9.1745
NC_000001.11	39717975	39718793	+	819	gene-LOC100128091	LOC100128091	pseudogene	100128091	coiled-coil domain containing 25 pseudogene	0.093365	0.670137	0.810056	0.181013	1.23722	1.12671	0.780608	0.945329	0.865434	0.852672	0.229226	0.880685	1.14387	0.679157	1.65479	0.955837	1.0285	1.69624	0.795631	1.66713	1.65138	0.903244	1.71973	1.03508
NC_000001.11	39738845	39765698	+	7819	gene-PPIE	PPIE	protein_coding	10450	peptidylprolyl isomerase E	22.9036	19.4202	21.4008	24.9042	18.143	18.6348	20.959	19.4274	20.4466	20.149	17.1313	17.6192	28.6117	19.9797	21.5339	24.696	21.9661	22.0314	27.3037	20.9984	21.5475	26.3395	15.9478	19.4749
NC_000001.11	39757182	39788865	-	6289	gene-BMP8B	BMP8B	protein_coding	656	bone morphogenetic protein 8b	7.29521	9.54154	9.45906	5.58676	8.7591	6.95491	7.30233	6.86941	5.73534	7.19547	9.03008	7.66985	7.80567	8.6676	7.41572	5.64292	11.7062	7.04109	4.35174	10.6111	6.32875	6.92824	8.6447	6.16692
NC_000001.11	39769523	39771348	-	1826	gene-OXCT2	OXCT2	protein_coding	64064	3-oxoacid CoA-transferase 2	1.25629	1.20228	0.726654	2.11089	1.41253	1.0107	0.992005	1.1872	1.25076	1.33855	1.38797	1.97503	1.0261	0.739783	0.78587	0.857427	0.830345	0.8559	0.579893	1.21508	1.26973	1.17486	1.02845	1.39277
NC_000001.11	39779969	39781424	+	1224	gene-BMP8B-AS1	BMP8B-AS1	lncRNA	105378666		0	0	0	0	0	0	0	0	0	0	0	0	0	0	0	0	0	0	0	0	0	0	0	0
NC_000001.11	39788976	39790171	+	1196	gene-LOC101929536	LOC101929536	lncRNA	101929536	uncharacterized LOC101929536	1.21476	0.841313	1.23269	1.61141	1.00127	0.925859	2.31637	0.971018	0.658483	0.934232	0.863335	0.376924	1.48827	1.19591	1.06652	0.945448	0.493008	0.145194	0.95346	0.927567	1.05006	1.05149	0.157019	0.620206
NC_000001.11	39799307	39808042	+	1313	gene-LOC105378951	LOC105378951	lncRNA	105378951		0.465901	0.418006	0.561425	0.733908	0.280631	0.562238	0.973828	0.471729	1.07965	1.1701	0.714913	0.686673	0.142701	0.544671	0.607176	0.529969	0.51323	1.19031	0.55832	0.77992	1.2508	0.281705	0.429081	0.242117
NC_000001.11	39803550	39817675	-	1478	gene-LINC02811	LINC02811	lncRNA	107985740		0	0	0	0	0.124651	0	0	0	0	0	0	0	0	0.107526	0	0	0	0	0	0	0	0	0	0
NC_000001.11	39808159	39809180	+	159	gene-LOC105378665	LOC105378665	lncRNA	105378665		4.32826	1.15061	2.7817	3.26335	3.47611	2.9018	4.02087	1.4608	1.48593	5.27048	0	3.40227	5.89201	2.49879	2.00559	3.28231	1.58932	3.82254	4.09825	4.83035	1.21517	3.25679	2.36219	3.99874
NC_000001.11	39824056	39838083	+	1932	gene-LOC105378667	LOC105378667	lncRNA	105378667		0	0	0	0.0383668	0	0	0	0	0	0	0	0	0	0	0	0	0	0	0	0	0	0	0	0
NC_000001.11	39838110	39883511	-	5650	gene-TRIT1	TRIT1	protein_coding	54802	tRNA isopentenyltransferase 1	14.1834	14.5225	14.5082	11.5582	13.4507	14.3887	12.032	12.7987	13.0886	12.7431	15.185	14.7288	14.0442	13.6561	16.0855	10.2376	14.0589	14.7528	7.41004	14.0767	17.1154	10.8018	15.8047	15.0416
NC_000001.11	39895428	39901917	-	4849	gene-MYCL	MYCL	protein_coding	4610	MYCL proto-oncogene%2C bHLH transcription factor	6.48124	7.24394	6.12645	5.68662	7.38987	5.78517	7.95467	5.90767	5.99308	5.80388	6.62051	5.07604	5.2937	6.22713	6.49418	4.98675	7.73027	6.98334	4.43463	7.46186	5.81746	5.11072	5.71245	5.11367
NC_000001.11	39897741	39899098	+	789	gene-MYCL-AS1	MYCL-AS1	lncRNA	105378668		0	0	0	0	0	0	0	0	0	0	0	0	0	0	0	0	0	0	0	0	0	0	0	0
NC_000001.11	39955145	39969956	+	2168	gene-MFSD2A	MFSD2A	protein_coding	84879	major facilitator superfamily domain containing 2A	5.29054	5.31627	6.32426	5.94913	6.62834	6.89525	5.30799	6.64233	6.64764	8.56817	9.13568	9.60654	7.77811	7.18378	10.9581	5.45638	7.96492	13.1761	7.55166	7.99043	9.80316	10.1682	11.4773	12.7571
NC_000001.11	39962524	39963444	+	921	gene-RPS2P12	RPS2P12	pseudogene	650901	ribosomal protein S2 pseudogene 12	1.49445	1.4898	1.92091	1.77062	1.20022	1.40269	0.694156	1.42908	1.36816	1.36483	2.03839	1.66419	1.11891	1.12161	1.03873	1.51107	1.00605	1.50838	1.59191	1.01922	1.46849	1.28514	1.22342	2.18607
NC_000001.11	40014760	40040073	-	2163	gene-LOC105378669	LOC105378669	lncRNA	105378669		0	0.0422902	0.10224	0.0685388	0	0	0.0492617	0.035794	0.0364099	0	0	0	0.0866232	0	0.0368572	0.0804264	0	0.0401416	0	0.197264	0.133988	0	0.0434107	0
NC_000001.11	40040240	40072648	+	3497	gene-CAP1	CAP1	protein_coding	10487	cyclase associated actin cytoskeleton regulatory protein 1	246.432	281.85	270.64	191.046	285.175	263.638	245.953	244.422	254.37	252.296	311.694	296.495	276.093	276.672	271.63	159.262	259.808	226.091	135.328	257.009	233.378	262.014	305.992	277.628
NC_000001.11	40071461	40097252	-	3535	gene-PPT1	PPT1	protein_coding	5538	palmitoyl-protein thioesterase 1	33.1821	32.9667	40.8092	33.8017	39.1399	38.8948	39.5768	31.0347	32.7271	31.4894	30.298	36.6507	45.2646	31.6272	40.4362	29.6007	44.8692	37.8007	30.5995	45.7943	38.2323	37.5006	28.0762	28.1778
NC_000001.11	40132709	40133576	+	868	gene-OAZ1P1	OAZ1P1	pseudogene	728602	OAZ1 pseudogene 1	0	0	0	0	0.106126	0	0	0	0	0	0	0	0	0	0	0	0	0	0	0	0	0	0	0
NC_000001.11	40147701	40161375	-	1067	gene-LOC105378671	LOC105378671	lncRNA	105378671		0	0	0	0	0	0	0	0	0	0	0	0.0844987	0	0	0	0	0	0	0	0.0799777	0	0	0	0
NC_000001.11	40161387	40240921	+	6361	gene-RLF	RLF	protein_coding	6018	RLF zinc finger	19.1255	26.273	23.3974	8.06388	24.2421	31.2765	14.1546	19.0848	31.8064	18.6524	27.8461	33.9181	17.0694	36.4141	38.0751	12.4571	23.7963	33.2918	8.24643	24.7651	38.7729	14.6765	50.484	55.0407
NC_000001.11	40247937	40251684	+	696	gene-TMCO2	TMCO2	protein_coding	127391	transmembrane and coiled-coil domains 2	0	0	0.211825	0	0	0	0	0	0	0.100336	0	0	0	0	0	0	0	0	0	0	0.138801	0	0	0
NC_000001.11	40258078	40294180	+	3326	gene-ZMPSTE24	ZMPSTE24	protein_coding	10269	zinc metallopeptidase STE24	12.9896	16.7216	22.8725	12.9039	22.1845	24.1652	21.3042	16.2015	17.5694	16.923	27.1218	24.8035	29.4907	21.1435	29.6022	13.2852	33.7847	28.5331	8.13058	30.6348	28.668	25.0441	34.9786	22.4295
NC_000001.11	40300487	40317653	-	4295	gene-COL9A2	COL9A2	protein_coding	1298	collagen type IX alpha 2 chain	3.0444	2.34275	2.90055	3.62426	3.34581	4.03914	2.62971	2.25327	2.64043	3.25187	2.18552	2.79192	2.96645	2.97865	2.80281	1.57964	2.78492	2.87062	1.13787	3.69558	2.31674	1.99795	3.21371	2.59057
NC_000001.11	40344672	40364336	+	1186	gene-LOC107984945	LOC107984945	lncRNA	107984945		0	0	0	0	0	0	0	0	0	0	0	0	0	0	0	0	0	0	0	0	0	0	0	0
NC_000001.11	40373672	40423326	+	3424	gene-SMAP2	SMAP2	protein_coding	64744	small ArfGAP2	38.0543	41.6494	34.5324	22.796	35.9966	36.9486	24.2421	30.3449	40.1593	28.166	34.7893	35.6796	29.3854	45.9502	41.165	22.1772	30.5053	34.411	19.6257	33.1725	36.9607	23.1822	44.5902	43.3894
NC_000001.11	40450064	40466765	+	5382	gene-ZFP69B	ZFP69B	protein_coding	65243	ZFP69 zinc finger protein B	0.142077	0.203955	0.424594	0.0826363	0.325199	0.428638	0.29697	0.330865	0.292659	0.220582	0.226734	0.184274	0.139254	0.31005	0.192566	0.177776	0.219115	0.112929	0.0302686	0.317117	0.358995	0.0549801	0.471056	0.354403
NC_000001.11	40477220	40496343	+	2889	gene-ZFP69	ZFP69	protein_coding	339559	ZFP69 zinc finger protein	0.158808	0.0633255	0.0255158	0.0769727	0	0	0	0.0267991	0.0545203	0.169206	0.0324915	0.0936242	0.064855	0.0550096	0.11038	0.0602154	0	0	0.0845823	0.0295383	0	0	0.0325016	0.146717
NC_000001.11	40487267	40508692	-	484	gene-LOC105378672	LOC105378672	lncRNA	105378672		0	0	0	0	0	0	0	0	0	0	0	0	0	0	0	0	0	0	0	0	0	0	0	0
NC_000001.11	40508741	40516050	+	2485	gene-EXO5	EXO5	protein_coding	64789	exonuclease 5	0	0	0	0	0	0	0	0	0	0.0562043	0	0	0	0	0	0	0	0	0	0.068681	0	0	0	0
NC_000001.11	40531637	40548167	+	2019	gene-ZNF684	ZNF684	protein_coding	127396	zinc finger protein 684	1.66642	1.4045	2.30017	1.57868	2.14438	2.23952	2.69153	2.33916	2.45742	2.00612	1.02283	2.3221	4.08326	2.87305	4.10654	2.80029	4.63099	4.21445	3.06608	4.18439	4.11495	2.82126	1.62774	2.99163
NC_000001.11	40559340	40561055	+	1716	gene-LOC100328982	LOC100328982	pseudogene	100328982	eukaryotic translation initiation factor 2 subunit gamma pseudogene	0	0	0	0	0	0	0	0	0	0	0	0	0	0	0	0	0	0.050598	0	0	0	0	0	0
NC_000001.11	40563189	40568566	+	788	gene-LOC105378673	LOC105378673	lncRNA	105378673		0	0	0	0	0	0	0	0	0	0	0	0	0.118887	0	0	0.110382	0.106896	0	0	0.433179	0	0	0	0
NC_000001.11	40620680	40692104	-	7408	gene-RIMS3	RIMS3	protein_coding	9783	regulating synaptic membrane exocytosis 3	8.27831	5.56893	6.41822	7.22436	6.30444	5.20679	8.32805	3.90875	4.13546	5.95774	5.68936	4.50314	9.7755	6.13552	7.00582	5.96469	9.58548	5.83686	5.03582	9.71091	5.21629	7.84893	6.80654	4.43435
NC_000001.11	40658008	40666746	+	2803	gene-LOC105378675	LOC105378675	lncRNA	105378675		0.02728	0.163171	0.0788959	0.0264448	0	0.0329209	0.0760278	0	0.056193	0.0996558	0.100465	0.0643312	0	0.0283487	0.0284417	0.0310315	0.0601027	0.0929286	0	0.0304446	0.172325	0	0.100497	0.0756094
NC_000001.11	40668530	40674580	-	2032	gene-LOC105378674	LOC105378674	lncRNA	105378674		0	0	0	0	0	0	0	0	0	0	0	0	0	0	0	0	0	0	0.040085	0	0.0475421	0	0	0
NC_000001.11	40689080	40692261	-	3182	gene-NFYC-AS1	NFYC-AS1	lncRNA	100130557	NFYC antisense RNA 1	0.432554	0.0574944	0.393826	0.65226	0.173696	0.463996	0.301376	0.194651	0.37125	0.219465	0.294997	0.113338	0.176649	0.274694	0.526136	0.218683	0.423552	0.736741	0.179186	0.643642	0.546481	0.162737	0.501651	0.0999057
NC_000001.11	40691699	40771603	+	5111	gene-NFYC	NFYC	protein_coding	4802	nuclear transcription factor Y subunit gamma	25.6732	23.8394	27.7495	25.3657	24.4936	28.0208	24.3919	24.4492	28.5526	24.2389	22.6268	24.8553	32.0219	27.0365	30.1044	30.7693	28.8251	35.4372	29.1643	30.154	33.5124	31.9148	26.4184	29.4617
NC_000001.11	40754355	40754446	+	92	gene-MIR30E	MIR30E	miRNA	407034	microRNA 30e	0	0	0	0	0	0	0	0	0	0	0	0	0	0	0	0	0	0	0	0	0	0	0	0
NC_000001.11	40757284	40757372	+	89	gene-MIR30C1	MIR30C1	miRNA	407031	microRNA 30c-1	0	0	0	0	0	0	0	0	0	0	0	0	0	0	0	0	0	0	0	0	0	0	0	0
NC_000001.11	40783787	40840457	+	4360	gene-KCNQ4	KCNQ4	protein_coding	9132	potassium voltage-gated channel subfamily Q member 4	3.0867	3.79742	3.19545	2.65217	3.88751	3.38632	2.95709	3.587	3.01652	6.56694	6.41575	6.8654	4.38333	3.37164	4.97349	3.81041	3.74802	4.50063	2.31655	3.79707	4.09909	6.80373	5.94395	5.80872
NC_000001.11	40847981	40857494	-	663	gene-LOC105378676	LOC105378676	lncRNA	105378676		0	0	0	0	0	0	0	0	0	0	0.141581	0	0.141302	0	0	0	0	0	0	0	0	0	0	0
NC_000001.11	40861054	40862363	-	1310	gene-CITED4	CITED4	protein_coding	163732	Cbp/p300 interacting transactivator with Glu/Asp rich carboxy-terminal domain 4	18.3285	20.6689	17.3315	20.4267	25.9475	19.4416	22.0426	32.2101	15.2098	71.1132	46.3608	37.4405	36.4005	32.0879	33.5929	35.2573	31.7645	23.6618	50.3639	32.7665	22.4922	92.7802	58.632	34.5403
NC_000001.11	40979696	41012565	+	4922	gene-CTPS1	CTPS1	protein_coding	1503	CTP synthase 1	18.0678	17.5439	21.0422	24.5325	23.076	21.2976	30.4375	24.2555	21.4087	31.1571	33.3363	35.683	39.6659	19.5828	31.0661	18.1491	25.9787	28.013	16.1184	22.5217	24.2986	42.0829	28.482	27.4282
NC_000001.11	41014590	41043890	+	4800	gene-SLFNL1-AS1	SLFNL1-AS1	lncRNA	100507178	SLFNL1 antisense RNA 1	0.39826	0.343026	0.537506	0.432394	0.326248	0.884323	0.355177	0.50002	0.492216	0.640143	0.508452	0.751334	1.11249	0.645624	0.880266	0.797328	0.947632	0.994884	0.543018	0.675578	0.724542	0.955519	0.938972	0.883055
NC_000001.11	41015597	41024704	-	5771	gene-SLFNL1	SLFNL1	protein_coding	200172	schlafen like 1	0.0397501	0.126805	0.127734	0.0770661	0.0957723	0.191878	0.0738541	0.0939105	0.0955262	0.0121008	0.0325309	0.0624919	0	0.0688455	0.151957	0.0301442	0.0875764	0.0451358	0.0705707	0.0295741	0.0502195	0.0128185	0	0.0183619
NC_000001.11	41027199	41242306	-	4783	gene-SCMH1	SCMH1	protein_coding	22955	Scm polycomb group protein homolog 1	12.9335	13.9802	12.9306	9.39151	11.7481	12.7139	10.2922	10.5539	11.3447	11.0817	12.7761	14.7031	11.7324	9.56926	12.8176	7.63791	10.9189	11.9447	8.63402	8.38553	10.725	11.1822	10.3654	13.2486
NC_000001.11	41098799	41099183	+	385	gene-RPL23AP17	RPL23AP17	pseudogene	100271138	ribosomal protein L23a pseudogene 17	0	0	0	0	0	0	0	0	0	0	0	0	0	0	0	0	0	0	0	0	0	0	0	0
NC_000001.11	41264418	41264879	-	462	gene-RPL36AP9	RPL36AP9	pseudogene	100271139	ribosomal protein L36a pseudogene 9	0	0	0	0	0	0	0	0	0	0	0	0	0	0	0	0	0	0	0	0	0	0	0	0
NC_000001.11	41361434	41383590	+	2885	gene-FOXO6	FOXO6	protein_coding	100132074	forkhead box O6	12.7487	14.8387	16.0717	8.32458	12.3248	17.272	7.71909	12.3715	17.225	9.63392	11.1926	11.8443	7.63102	16.4982	12.2139	13.7482	13.022	12.3694	11.6321	11.4472	13.2937	6.89756	13.4092	11.7537
NC_000001.11	41375004	41375669	-	394	gene-FOXO6-AS1	FOXO6-AS1	lncRNA	101929901	FOXO6 antisense RNA 1	0	0	0.93547	1.31694	0.467599	0.936825	0.540878	0.196504	0	0.354486	0	0.228833	0.713322	0	0.404681	1.54535	0.641375	1.5426	0.413466	0.649768	0.735576	0.938778	0.476636	0
NC_000001.11	41428212	41464911	+	5226	gene-LOC105378678	LOC105378678	lncRNA	105378678		0.146318	0.315064	0.225687	0.127655	0.440667	0.370804	0.142723	0.281482	0.226046	0.0935394	0.0898087	0.103513	0.501937	0.669021	0.472902	0.46603	0.435192	0.415357	0.483168	0.636837	0.46214	0.169864	0.503085	0.405536
NC_000001.11	41478775	41484699	-	1444	gene-EDN2	EDN2	protein_coding	1907	endothelin 2	2.38294	1.01356	0.66364	0.461996	1.53103	3.00348	0.368951	1.44765	2.7815	1.74101	0.520045	1.24876	0.454142	0.110057	0.441674	0.48189	0.816672	0.901935	0.282039	0.531874	0.200704	0.922135	0.585232	0.660457
NC_000001.11	41506365	42035934	-	22500	gene-HIVEP3	HIVEP3	protein_coding	59269	HIVEP zinc finger 3	2.38574	3.21581	2.74875	1.29801	2.81264	2.59196	1.45386	2.20224	2.43964	1.51772	2.75763	2.6447	1.56555	3.01953	2.43773	1.37237	2.18634	1.65549	0.87969	2.3439	1.67879	1.25923	2.67503	2.2512
NC_000001.11	42153410	42155820	+	604	gene-GUCA2B	GUCA2B	protein_coding	2981	guanylate cyclase activator 2B	0.126599	0	0	0	0	0	0	0	0	0	0	0	0	0	0	0	0	0	0	0	0	0	0	0
NC_000001.11	42162690	42164745	-	597	gene-GUCA2A	GUCA2A	protein_coding	2980	guanylate cyclase activator 2A	0	0	0	0.124162	0	0	0	0	0	0	0	0	0	0	0	0	0	0	0	0	0	0	0	0
NC_000001.11	42176539	42336805	-	7269	gene-FOXJ3	FOXJ3	protein_coding	22887	forkhead box J3	13.8541	24.992	18.0814	11.7678	24.1413	23.2946	20.2288	16.2322	19.9893	16.1591	27.8931	24.4595	23.2371	27.0556	25.3457	13.8806	28.5647	24.9525	7.82143	27.1423	26.4473	20.7914	36.7632	26.8525
NC_000001.11	42380792	42425813	+	12158	gene-RIMKLA	RIMKLA	protein_coding	284716	ribosomal modification protein rimK like family member A	6.4969	7.94507	5.6508	3.01181	6.03859	7.72645	3.3128	5.04985	6.96341	3.8771	5.82139	5.29481	2.44263	7.27427	5.90146	2.47537	5.00221	4.58484	1.76197	4.87114	5.69717	1.50288	6.7577	6.65887
NC_000001.11	42412352	42412824	-	473	gene-RPS15AP8	RPS15AP8	pseudogene	100271143	ribosomal protein S15a pseudogene 8	0	0	0	0	0	0	0	0	0	0	0	0	0	0	0	0	0	0	0	0	0	0	0	0
NC_000001.11	42430329	42456022	-	1530	gene-ZMYND12	ZMYND12	protein_coding	84217	zinc finger MYND-type containing 12	0.799644	0.478294	1.49357	0.775161	0.662279	1.08561	1.04464	0.35422	0.926524	0.502073	0.552165	0.471425	1.22461	1.35032	0.677378	2.10347	0.990987	1.02149	0.692082	1.95214	1.19968	0.531851	0.981932	0.90037
NC_000001.11	42456107	42657190	+	11677	gene-CCDC30	CCDC30	protein_coding	728621	coiled-coil domain containing 30	0.812005	0.744198	0.845921	0.749055	0.907207	0.869273	0.684377	0.78238	0.795841	0.52628	0.691329	0.555924	0.970766	0.911864	1.13333	0.849178	1.13254	0.996379	0.704524	1.11082	0.976232	0.779225	0.771956	0.816734
NC_000001.11	42456341	42473417	+	3114	gene-PPCS	PPCS	protein_coding	79717	phosphopantothenoylcysteine synthetase	23.9417	22.0606	29.4955	24.2322	24.7598	28.5959	21.0779	23.719	22.635	18.6134	21.3419	20.412	30.626	28.1203	30.4654	29.9993	33.3527	30.7823	20.1147	34.3099	32.8844	24.5873	23.8211	25.726
NC_000001.11	42499796	42500414	-	619	gene-TMSB4XP1	TMSB4XP1	pseudogene	7115	TMSB4X pseudogene 1	24.7063	32.3631	25.4847	20.9561	34.5253	29.3677	18.5908	32.645	27.0997	29.5581	31.3904	22.8678	23.6099	24.9039	27.9478	24.3098	25.1749	21.6014	29.2124	25.9179	25.1268	18.5238	32.3104	17.119
NC_000001.11	42569034	42569138	+	105	gene-RNU6-536P	RNU6-536P	pseudogene	106481350	RNA%2C U6 small nuclear 536%2C pseudogene	0	0	0	0	0	0	0	0	0	0	0	0	0	0	0	0	0	0	0	0	0	0	0	0
NC_000001.11	42657770	42681654	+	5035	gene-PPIH	PPIH	protein_coding	10465	peptidylprolyl isomerase H	28.1261	20.493	29.6617	40.3822	18.7161	21.1129	27.0033	19.6978	22.2108	25.6589	17.4313	26.2512	43.0551	20.611	30.3213	33.7214	19.9752	23.7975	33.3576	22.6433	24.2138	33.7188	16.5229	24.2871
NC_000001.11	42682418	42703805	+	3209	gene-YBX1	YBX1	protein_coding	4904	Y-box binding protein 1	977.449	645.418	953.541	1117.44	659.918	823.191	825.13	670.239	788.797	895.718	641.251	792.364	566.506	327.602	498.804	459.057	349.955	347.819	388.937	292.973	333.92	553.723	291.494	377.504
NC_000001.11	42733093	42740236	-	3584	gene-CLDN19	CLDN19	protein_coding	149461	claudin 19	0	0	0	0	0	0.025747	0	0	0	0	0	0	0	0	0	0	0	0	0	0	0	0	0.026199	0
NC_000001.11	42746374	42767028	-	3136	gene-P3H1	P3H1	protein_coding	64175	prolyl 3-hydroxylase 1	25.2123	24.7352	28.983	27.7968	29.7559	27.4831	24.7695	23.5773	18.4832	24.0499	22.569	22.1663	34.2349	28.8098	32.8701	34.3653	47.2741	35.6054	35.194	49.5255	33.6703	33.0249	22.3066	20.2066
NC_000001.11	42767249	42779491	+	4760	gene-C1orf50	C1orf50	protein_coding	79078	chromosome 1 open reading frame 50	4.0482	4.01639	4.58396	5.15447	4.48973	4.38123	3.98455	4.40788	4.07009	3.72643	3.98348	3.04953	4.32989	5.94291	5.07475	5.5551	5.41504	6.00123	4.79134	5.66518	5.68269	3.79203	5.14857	4.76405
NC_000001.11	42776666	42784895	-	493	gene-TMEM269-DT	TMEM269-DT	lncRNA	105378683	TMEM269 divergent transcript	0	0	0	0	0	0	0	0	0	0	0	0	0	0	0	0	0	0	0	0	0	0	0	0
NC_000001.11	42784991	42800827	+	3404	gene-TMEM269	TMEM269	protein_coding	100129924	transmembrane protein 269	0.561589	0.268724	0.584696	0.457291	0.378859	0.243976	0.344325	0.0682337	0.485853	0.410304	0.110303	0.158919	0.302736	0.420184	0.257622	0.613263	0.494911	0.0765214	0.478571	0.300833	0.2838	0.260784	0.524103	0.28017
NC_000001.11	42788327	42793666	-	614	gene-LOC107984946	LOC107984946	lncRNA	107984946		0.124537	0.29796	0.480228	0.362173	0	0	0.867696	0.378286	0.128265	0	0	0.440522	0	0.517664	0.129841	0.42499	0.274378	0	0.928614	0.416952	0	0.120482	0	0.172584
NC_000001.11	42807052	42817397	-	832	gene-SVBP	SVBP	protein_coding	374969	small vasohibin binding protein	32.2591	36.5015	28.9721	38.4878	33.6581	26.0639	22.9243	32.3834	30.7635	27.6146	21.7747	21.8898	28.0373	31.7082	29.6084	28.6452	26.8293	27.2376	37.2999	28.5138	25.4286	26.3183	29.0043	24.3265
NC_000001.11	42817122	42844991	+	3784	gene-ERMAP	ERMAP	protein_coding	114625	erythroblast membrane associated protein %28Scianna blood group%29	4.26383	3.79529	4.12991	2.4878	4.16279	4.34074	3.8296	2.59848	3.663	2.80516	2.72872	2.97833	3.88695	5.52282	5.3724	4.04564	6.67817	4.61207	1.8512	7.21659	4.59541	3.55803	3.74696	2.68837
NC_000001.11	42846563	42852477	+	3076	gene-ZNF691	ZNF691	protein_coding	51058	zinc finger protein 691	8.00456	7.01814	7.2373	7.85587	6.28887	7.82977	7.37835	5.94009	6.27271	7.85517	6.83564	5.56906	8.04041	7.98231	7.853	7.04107	8.81773	9.71009	8.20883	8.9886	9.95578	6.42117	7.57039	6.7521
NC_000001.11	42857622	42888792	+	2365	gene-LOC339539	LOC339539	lncRNA	339539	uncharacterized LOC339539	0	0	0	0	0	0	0	0	0	0	0.0396905	0	0	0	0.0337092	0	0.0356169	0	0	0.0721659	0	0	0	0.0448062
NC_000001.11	42886351	42888721	-	2371	gene-LOC100420252	LOC100420252	pseudogene	100420252	transmembrane channel like 6 pseudogene	0	0	0	0	0	0	0	0	0	0	0	0	0	0	0	0	0	0	0	0	0	0	0	0.0446928
NC_000001.11	42903114	42904112	+	999	gene-ATP6V1E1P1	ATP6V1E1P1	pseudogene	343515	ATPase H%2B transporting V1 subunit E1 pseudogene 1	0.153085	0	0	0	0	0.184739	0	0.0775	0	0	0.187924	0	0.187554	0.079541	0	0.0870683	0	0	0.0815343	0.170843	0	0.148099	0.187982	0
NC_000001.11	42925353	42958868	-	3384	gene-SLC2A1	SLC2A1	protein_coding	6513	solute carrier family 2 member 1	651.859	1152.45	662.956	206.844	912.786	856.891	253.504	800.833	766.111	433.242	844.674	730.633	167.074	1031	763.227	85.5675	336.338	387.023	86.7722	327.677	436.809	97.9347	842.217	713.271
NC_000001.11	42959049	42983358	+	1124	gene-SLC2A1-AS1	SLC2A1-AS1	lncRNA	440584	SLC2A1 antisense RNA 1	5.57848	7.89408	5.18104	3.49521	6.80223	6.07519	3.12834	5.23497	5.18491	2.42306	3.17347	3.68983	2.33374	5.09006	3.68821	1.0834	3.52224	1.85394	1.01454	2.12581	3.35198	1.18466	2.92385	2.35691
NC_000001.11	42991438	42991543	+	106	gene-RNU6-880P	RNU6-880P	pseudogene	106479955	RNA%2C U6 small nuclear 880%2C pseudogene	0	0	0	0	0.869028	0	0	0	0	0	0	0	0	0	0	0	0	0	0	0	1.82275	0	1.77165	0
NC_000001.11	43142959	43156396	+	3774	gene-FAM183A	FAM183A	protein_coding	440585	family with sequence similarity 183 member A	0.0405225	0.0484757	0.0781294	0	0.0244083	0.0978031	0	0	0	0.0555118	0.0497446	0.0238898	0	0.021055	0	0.0230475	0	0	0	0	0.076793	0	0.02488	0.0280781
NC_000001.11	43164174	43172570	-	1642	gene-EBNA1BP2	EBNA1BP2	protein_coding	10969	EBNA1 binding protein 2	106.27	108.019	122.784	149.423	112.93	100.876	131.537	119.057	101.393	134.181	138.687	124.643	163.517	84.1072	112.786	103.297	104.446	117.919	110.026	97.8092	97.7823	154.619	102.647	83.8956
NC_000001.11	43171652	43171712	-	61	gene-MIR6733	MIR6733	miRNA	102465439	microRNA 6733	0	5.99827	0	0	0	0	0	0	0	2.28963	6.15528	2.95607	1.53579	1.30265	5.22768	2.85184	2.76177	2.84676	2.67058	0	11.0859	2.42543	1.5393	0
NC_000001.11	43172330	43254358	+	5927	gene-CFAP57	CFAP57	protein_coding	149465	cilia and flagella associated protein 57	0.619262	0.401268	0.733792	0.600302	0.590593	0.591621	0.395506	0.600883	0.504922	0.341687	0.475121	0.410718	0.553215	0.670334	0.470774	0.293508	0.994833	0.542023	0.316081	0.835077	0.42378	0.32451	0.538638	0.446966
NC_000001.11	43172791	43250916	-	2942	gene-LOC105378685	LOC105378685	lncRNA	105378685		0.571805	0.4042	0.150337	0.151172	0.125244	0.125462	0	0.236846	0.160614	0.0949474	0.159531	0.122583	0.19106	0.513177	0.433567	0.295653	0.171789	0.265614	0.166117	0.522111	0.262694	0.0251447	0.41491	0.144074
NC_000001.11	43269865	43274002	+	2528	gene-TMEM125	TMEM125	protein_coding	128218	transmembrane protein 125	6.86621	9.48026	9.01027	7.27173	9.61981	9.63655	3.96202	8.51402	8.03745	2.90053	5.94101	4.06577	3.37229	6.3808	5.42414	9.11789	10.5626	11.0937	7.24955	12.8274	10.8146	2.75068	6.01715	4.94623
NC_000001.11	43281877	43285840	-	1681	gene-C1orf210	C1orf210	protein_coding	149466	chromosome 1 open reading frame 210	8.05144	11.5362	9.38431	9.56875	13.5901	9.00266	8.30366	9.90234	9.93216	5.10979	10.5539	7.2407	9.97576	17.6791	10.4336	11.2284	18.6407	14.5141	13.0828	18.9862	12.5283	7.65721	15.0258	9.07745
NC_000001.11	43300954	43323108	+	5083	gene-TIE1	TIE1	protein_coding	7075	tyrosine kinase with immunoglobulin like and EGF like domains 1	0.150435	0.143968	0.0435068	0.160412	0.126858	0.127079	0.0419252	0.0761582	0.0464811	0.0137387	0.0369341	0.106425	0.0921532	0.125062	0.0470522	0	0.0994302	0.0341634	0	0.100731	0.0760225	0.0145536	0.0554184	0
NC_000001.11	43336875	43354466	+	4747	gene-MPL	MPL	protein_coding	4352	MPL proto-oncogene%2C thrombopoietin receptor	0.0644331	0.0963489	0.0310575	0.171766	0.0970265	0.0971953	0.0897856	0.0489293	0.0497711	0.0735557	0.0395484	0.189931	0.0197352	0.0167393	0.151148	0.0183234	0.124213	0.0731631	0.0343176	0.0898843	0.0814035	0.0155837	0.0197803	0.0446457
NC_000001.11	43354684	43358630	-	1151	gene-LOC105378687	LOC105378687	lncRNA	105378687		5.38118	5.56312	5.50781	5.08762	5.60225	4.24908	3.6104	7.1974	6.56858	4.18639	4.64855	4.07326	2.76735	4.21125	3.87875	6.12118	6.73286	9.50487	6.01519	6.07955	7.38601	3.79198	4.97631	4.69531
NC_000001.11	43358981	43363203	+	1649	gene-CDC20	CDC20	protein_coding	991	cell division cycle 20	452.397	264.935	387.932	469.741	289.143	355.119	467.825	336.123	329.346	395.457	254.85	386.994	512.217	245.371	395.855	353.622	228.642	326.085	405.782	206.794	296.906	478.397	204.137	308.261
NC_000001.11	43363401	43368011	-	1695	gene-ELOVL1	ELOVL1	protein_coding	64834	ELOVL fatty acid elongase 1	92.3005	100.81	85.9791	71.7195	109.345	101.478	96.432	118.943	104.077	125.577	134.793	135.746	104.848	104.823	109.024	90.9325	120.164	121.506	127.729	113.53	121.968	156.156	136.719	124.909
NC_000001.11	43364648	43364715	-	68	gene-MIR6734	MIR6734	miRNA	102466723	microRNA 6734	4.498	0	5.42022	2.18014	2.70932	8.14211	3.13391	2.27713	1.15815	2.05394	2.76082	2.65177	5.51076	1.16855	4.68954	1.27914	4.95494	2.55371	9.58267	3.76483	5.68269	4.35151	11.0467	6.23333
NC_000001.11	43375547	43380989	+	4375	gene-LOC112268225	LOC112268225	lncRNA	112268225		0.0873897	0.0627248	0.101095	0.186371	0	0.0421839	0.0487099	0.0176966	0.0360021	0.0638481	0.0429111	0.020608	0.0642398	0.0181626	0.0546666	0.0596442	0.0385069	0.019846	0.0372355	0.0585162	0.132488	0	0.0429245	0.0242209
NC_000001.11	43383917	43389800	-	2029	gene-MED8	MED8	protein_coding	112950	mediator complex subunit 8	38.3272	38.3207	33.17	38.5419	35.2305	34.2913	34.7124	40.6764	40.9881	47.4622	43.0248	43.2804	58.7769	50.3243	52.0218	70.9911	50.3992	63.8038	74.7888	54.9701	60.7535	73.7205	52.4788	67.2671
NC_000001.11	43385049	43385726	+	536	gene-MED8-AS1	MED8-AS1	lncRNA	107984947		0	0	0	0	0	0	0.198793	0	0	0	0	0	0	0	0.148735	0	0	0	0	0	0	0	0	0
NC_000001.11	43389884	43454247	+	14844	gene-SZT2	SZT2	protein_coding	23334	SZT2 subunit of KICSTOR complex	2.77655	3.17976	4.07707	3.48552	3.63652	4.23341	3.27325	2.90517	2.76415	3.26964	4.53405	4.95018	3.5027	3.55446	5.37067	3.63887	5.56679	5.24093	1.81628	5.32345	5.7336	3.61805	4.55443	5.68953
NC_000001.11	43447776	43448644	-	699	gene-SZT2-AS1	SZT2-AS1	lncRNA	100873952	SZT2 antisense RNA 1	0.109393	0.130864	0.421831	0.742308	0.395352	0.528053	0.152436	0.221524	0	0.399621	0.268578	0.386953	0.134024	0.113679	0.798362	0.37331	0.120506	0	0	0.610416	0.276411	0	0	0.151597
NC_000001.11	43448539	43448611	+	73	gene-MIR6735	MIR6735	miRNA	102465440	microRNA 6735	1.04748	0	0	0	0	0	0	0	0	0	0	0	0	0	1.09208	0	0	1.1894	0	0	0	0	0	0
NC_000001.11	43450607	43454241	-	2015	gene-HYI	HYI	protein_coding	81888	hydroxypyruvate isomerase %28putative%29	12.7127	11.8485	11.4505	15.855	14.4919	14.3339	7.87911	18.3662	14.852	15.8729	18.3543	12.3047	10.6933	7.09829	9.17893	9.79887	8.10987	8.44563	9.86326	6.09847	7.95858	10.0592	6.94327	8.88752
NC_000001.11	43522238	43623666	+	8319	gene-PTPRF	PTPRF	protein_coding	5792	protein tyrosine phosphatase receptor type F	82.3946	134.654	97.8969	55.6983	132.567	101.994	69.1397	101.406	88.0699	88.4948	174.478	134.725	74.3698	97.0654	97.6714	52.4564	112.707	80.2091	38.9786	105.791	84.6911	83.4728	108.886	94.0185
NC_000001.11	43650149	43705518	+	4693	gene-KDM4A	KDM4A	protein_coding	9682	lysine demethylase 4A	31.577	38.8271	36.6612	26.0613	36.8625	33.584	34.1705	27.5177	32.7067	27.127	38.2833	37.7508	40.3238	42.6007	45.3565	32.9539	48.6773	47.9922	24.4202	47.7504	46.7075	39.7858	41.6365	44.7079
NC_000001.11	43699724	43707341	-	1574	gene-KDM4A-AS1	KDM4A-AS1	lncRNA	100132774	KDM4A antisense RNA 1	1.40884	0.987962	1.21766	3.01397	0.819338	1.17252	2.30165	0.934579	1.10076	1.77468	1.01382	1.4893	1.36894	0.757256	0.658442	0.828919	0.428127	0.551628	0.362242	0.813242	1.04339	0.516984	1.1931	0.269293
NC_000001.11	43707465	43931164	+	7281	gene-ST3GAL3	ST3GAL3	protein_coding	6487	ST3 beta-galactoside alpha-2%2C3-sialyltransferase 3	2.08992	1.35684	1.64014	1.64925	1.84715	1.52084	1.33173	1.53122	1.89288	2.17721	1.18608	1.9565	2.26455	1.41876	1.79569	1.56497	1.51554	1.53833	2.14791	1.35957	1.87081	1.9101	1.18645	1.73191
NC_000001.11	43709392	43727343	-	469	gene-ST3GAL3-AS1	ST3GAL3-AS1	lncRNA	101929592	ST3GAL3 antisense RNA 1	0	0	0	0	0	0	0	0	0	0	0	0	0	0	0	0	0	0	0	0	0	0	0	0
NC_000001.11	43838622	43838683	+	62	gene-MIR6079	MIR6079	miRNA	102464830	microRNA 6079	0	0	0	0	0	0	0	0	0	0	0	0	0	0	0	0	0	0	0	0	0	0	0	0
NC_000001.11	43933801	43937240	+	1463	gene-ARTN	ARTN	protein_coding	9048	artemin	36.4298	49.8322	26.6039	20.6212	44.5159	50.1438	25.127	46.8345	61.1518	72.4591	49.5326	63.9687	43.2235	35.3584	45.9915	67.1236	28.385	53.532	81.23	30.5647	48.4679	80.9536	39.1506	65.188
NC_000001.11	43937892	43940543	-	1216	gene-LOC105378688	LOC105378688	lncRNA	105378688		0.314416	0.45135	0.363726	0.182874	0.37877	0.303544	0.262878	0.191009	0.518122	0.287146	0.231582	0.519014	0.38521	0.261386	0.524488	0.286122	0.207814	0.357016	0.0669842	0.210533	0.556118	0.243341	0.231654	0.784293
NC_000001.11	43944370	43947538	-	1722	gene-LOC101929609	LOC101929609	lncRNA	101929609		0.0888106	0.265603	0.214039	0.215229	0	0.321523	0	0.134882	0.457343	0.121662	0.0545111	0.366505	0.272018	0.276869	0.185185	0.202047	0.489163	0.453796	0.0473012	0.198226	0.336605	0.0859183	0.163584	0.553833
NC_000001.11	43946852	43968022	+	4247	gene-IPO13	IPO13	protein_coding	9670	importin 13	15.322	13.6554	14.1806	15.8128	14.619	14.4706	16.1824	12.7063	13.5924	18.8109	19.5162	18.2146	18.1101	14.6874	17.8141	13.5377	19.6552	17.2753	15.0554	20.8367	16.8554	19.6305	17.3556	14.3717
NC_000001.11	43969997	43973369	+	2759	gene-DPH2	DPH2	protein_coding	1802	diphthamide biosynthesis 2	22.5878	24.1034	24.9012	29.0158	29.9823	23.0108	36.7278	28.174	19.3247	40.3462	44.9437	35.8157	44.4816	21.9462	34.0965	31.4318	34.408	35.2781	34.9547	33.3117	36.2402	54.6171	33.0801	26.2324
NC_000001.11	43974960	43978295	+	1751	gene-ATP6V0B	ATP6V0B	protein_coding	533	ATPase H%2B transporting V0 subunit b	98.7813	113.31	108.657	112.732	121.42	114.148	102.658	123.363	116.175	133.765	133.699	132.537	131.349	131.014	130.579	139.14	143.789	152.727	172.023	148.303	152.77	156.781	125.214	108.993
NC_000001.11	43979210	43991171	+	2484	gene-B4GALT2	B4GALT2	protein_coding	8704	beta-1%2C4-galactosyltransferase 2	60.5817	62.7501	61.2808	80.9583	67.9381	57.9519	67.9468	74.7731	56.4344	75.9063	74.3311	72.266	69.8097	50.831	57.9943	57.5673	63.9893	57.0453	63.3193	54.4516	55.3032	71.0572	51.9761	45.7312
NC_000001.11	43991599	43996528	+	1532	gene-CCDC24	CCDC24	protein_coding	149473	coiled-coil domain containing 24	40.479	23.2864	30.891	41.6105	26.0958	31.2008	23.7866	28.6544	30.5868	39.5208	26.8369	31.5443	24.4603	24.2741	32.1074	34.2928	35.9589	42.1096	32.6981	36.5965	36.1956	27.8616	28.6227	31.0568
NC_000001.11	43996483	44031462	-	3892	gene-SLC6A9	SLC6A9	protein_coding	6536	solute carrier family 6 member 9	1.9647	3.24341	3.23877	2.87586	3.62125	3.15336	4.27088	2.58605	3.39948	3.83978	5.74013	5.58289	5.77696	4.40999	6.00169	4.44739	8.54892	9.21358	4.64607	9.49398	7.89327	6.70951	4.92164	5.6904
NC_000001.11	44030437	44040680	+	895	gene-LOC107984948	LOC107984948	lncRNA	107984948		3.58835	2.0441	2.4709	4.14105	1.85263	1.95896	2.50013	2.50866	2.11185	4.6816	2.62201	2.92139	2.82619	5.06067	3.02855	7.67767	7.43517	5.23868	8.37279	6.48364	4.64139	2.06636	3.9867	2.84156
NC_000001.11	44043927	44135140	+	4001	gene-KLF17	KLF17	protein_coding	128209	Kruppel like factor 17	0	0	0	0	0	0	0	0	0.0196837	0	0	0	0.0468298	0.158883	0.0199256	0	0.126319	0.0217011	0	0.149301	0.0965815	0	0.0938738	0.026485
NC_000001.11	44103063	44104705	-	1643	gene-KRT8P47	KRT8P47	pseudogene	644743	keratin 8 pseudogene 47	0	0.0556748	0	0	0	0	0	0	0	0	0	0	0	0	0.0485223	0	0	0.105692	0	0	0	0	0	0
NC_000001.11	44122054	44122595	-	542	gene-LOC100129492	LOC100129492	pseudogene	100129492	small nuclear ribonucleoprotein Sm D1 pseudogene	0.564324	0.675082	0.272011	0.957331	0.339915	0.340506	0.196592	0.857075	0.871821	0.773068	0.346377	0.332694	1.20993	0.293216	0.588356	0.320964	0	0.320392	0.300564	0.314894	0.712957	1.09189	0.346484	0.391021
NC_000001.11	44137821	44141631	-	3159	gene-KLF18	KLF18	protein_coding	105378952	Kruppel like factor 18	0	0.0289565	0.0233349	0.0234646	0	0	0.03373	0	0	0.0884252	0	0.0570814	0.0593118	0.050308	0	0.0826032	0.106659	0.164912	0.077353	0.081041	0.0305811	0	0	0.100633
NC_000001.11	44213471	44220673	+	1742	gene-DMAP1	DMAP1	protein_coding	55929	DNA methyltransferase 1 associated protein 1	27.0835	21.7394	25.0936	36.2964	24.1662	26.3271	26.0572	19.5112	19.2591	20.886	17.0816	14.6471	29.5247	24.5865	28.7403	32.5555	24.9027	33.7436	30.7669	29.0496	28.8375	27.433	23.2318	22.2031
NC_000001.11	44221070	44355298	-	1774	gene-ERI3	ERI3	protein_coding	79033	ERI1 exoribonuclease family member 3	76.5522	65.6919	79.6156	98.0669	71.2427	72.8751	77.8426	71.1379	70.8081	85.5799	76.5125	77.556	105.195	71.2197	83.3173	101.887	89.1721	90.0565	96.3291	81.1512	82.7737	100.956	68.0146	69.2307
NC_000001.11	44222595	44244283	-	1120	gene-ERI3-IT1	ERI3-IT1	lncRNA	100874278	ERI3 intronic transcript 1	0.136546	0.816729	0.263268	0.397097	0.164495	0.494342	0.190273	0.414763	0.492216	0.37411	0.0838107	1.0465	0.501873	0.496634	0.569444	0.621294	0.300835	0.465141	0.363628	0.304772	1.55259	0.396298	0.0838368	0.851518
NC_000001.11	44252344	44252559	-	216	gene-SNORA110	SNORA110	snoRNA	106635545	small nucleolar RNA%2C H/ACA box 110	0	0	0	0	0	0	0	0	0	0	0	0	0	0	0	0	0	0	0	0	0	0	0	0
NC_000001.11	44405160	44651724	+	6643	gene-RNF220	RNF220	protein_coding	55182	ring finger protein 220	17.6805	21.7565	20.3069	19.7502	24.6413	20.0723	18.6865	21.1184	18.3757	18.1339	23.9934	19.1639	23.2268	23.086	24.7219	22.8223	29.3164	26.9641	21.715	28.5953	27.3689	24.9555	23.6051	21.5666
NC_000001.11	44417480	44419465	+	277	gene-LOC107984951	LOC107984951	lncRNA	107984951		0	0	0.532239	0.535197	0.332552	0.999392	0	0.83851	0.284312	0.756323	0	0.650976	0.338206	0.573729	0.575611	0.314012	2.43275	0.940357	0.88216	1.23229	1.74378	0	1.01694	1.5302
NC_000001.11	44545493	44545552	+	60	gene-MIR5584	MIR5584	miRNA	100847089	microRNA 5584	0	0	0	0	0	0	0	0	0	0	0	0	0	0	0	0	0	0	0	0	0	0	0	0
NC_000001.11	44633284	44645482	-	3297	gene-LOC107984950	LOC107984950	lncRNA	107984950		2.41203	2.30279	2.14639	1.43888	2.03959	1.79125	1.90677	1.69075	1.38543	1.41913	1.19577	1.20323	1.30707	2.43421	2.22458	2.63819	2.96364	2.08046	2.02582	2.87301	2.34409	1.21161	1.93661	1.96056
NC_000001.11	44653247	44674481	-	2733	gene-TMEM53	TMEM53	protein_coding	79639	transmembrane protein 53	5.65171	5.48909	5.66416	5.31593	5.32546	5.06461	3.74281	6.14734	4.43769	3.78171	5.28931	3.36492	5.27888	5.64051	5.83404	6.61986	8.1984	6.92577	8.22574	7.36895	6.71609	4.95337	3.98539	3.76098
NC_000001.11	44670957	44671056	-	100	gene-SNORD145	SNORD145	snoRNA	109623472	small nucleolar RNA%2C C/D box 145	0.76466	0	0	0.741247	0	0	0	0	0	0	0	0	0	0	0	0	0	0	0	0	0	0	0	0
NC_000001.11	44674696	44725591	+	3906	gene-ARMH1	ARMH1	protein_coding	339541	armadillo like helical domain containing 1	1.37036	1.1241	0.924741	1.23351	0.872588	1.67734	0.654704	0.812678	0.766173	0.572115	0.528699	0.415484	0.239844	0.528929	0.449024	0.15588	0.884176	0.755784	0.500478	1.42009	0.964573	0.208329	0.600981	0.32555
NC_000001.11	44700650	44724119	-	1149	gene-LOC105378690	LOC105378690	lncRNA	105378690		0.6655	0.477669	0.641558	0.645124	0.962057	1.04404	1.2983	0.404295	0.342709	0	0.490173	0.47081	0.326137	0.345785	0.416304	0.45421	0.659796	0.453401	0.0708901	0.59416	0.168156	0	0.326883	0
NC_000001.11	44721786	44721901	-	116	gene-RNU5F-1	RNU5F-1	snRNA	26828	RNA%2C U5F small nuclear 1	0	0	0	0	0	0	0	0	0.678918	0	0	0	0	0	1.37452	0	0	0	0	0	0	0.637722	0	0
NC_000001.11	44731069	44731168	-	100	gene-RNU5D-1	RNU5D-1	snRNA	26830	RNA%2C U5D small nuclear 1	0	0	0	0	0	0	3.19659	0	0	0	0	0	0.93683	0	0	0	0	0	0	0	0.966056	0	0	0
NC_000001.11	44739704	44767767	+	3494	gene-KIF2C	KIF2C	protein_coding	11004	kinesin family member 2C	79.2235	52.9364	76.2468	77.7101	49.8286	60.8491	89.6277	50.2559	58.694	56.7025	41.749	70.3166	112.103	62.8141	87.0008	64.0783	55.9792	76.091	65.5072	52.7062	77.0854	83.7361	47.943	73.2122
NC_000001.11	44762035	44762107	+	73	gene-SNORD160	SNORD160	snoRNA	109623476	small nucleolar RNA%2C C/D box 160	2.09496	1.25306	0	1.01541	1.26188	0	0	1.06058	1.07883	0	1.28586	1.23507	2.56666	4.35405	2.18417	0	0	3.5682	2.23158	0	1.32337	1.01337	0	1.4516
NC_000001.11	44775540	44778779	+	778	gene-RPS8	RPS8	protein_coding	6202	ribosomal protein S8	3890.53	4174.04	4118.09	4215.11	4236.79	3734.86	2628.63	4424.13	4133.6	3867.16	3952.23	3688.11	3782.48	3876.55	3473.96	4454.26	3598.56	3284.55	4090.75	3656.18	3409.38	3529.44	3497.37	3338.36
NC_000001.11	44775865	44775938	+	74	gene-SNORD55	SNORD55	snoRNA	26811	small nucleolar RNA%2C C/D box 55	10.3332	18.542	9.96149	12.0202	26.1413	29.9278	18.7188	21.9712	10.6425	17.9303	27.9067	21.9308	22.7878	12.8856	21.5465	8.22795	18.2127	15.2533	11.0071	19.6043	20.8877	20.9931	19.0332	17.1838
NC_000001.11	44776492	44776589	+	98	gene-SNORD46	SNORD46	snoRNA	94161	small nucleolar RNA%2C C/D box 46	3.12106	8.40064	3.00878	2.26912	4.69985	5.64963	8.69821	7.90025	3.21447	6.41331	4.78919	10.12	1.9119	7.29748	11.3889	6.21294	5.15718	7.08786	3.3246	6.96622	13.8008	14.3422	12.4558	17.3007
NC_000001.11	44777842	44777912	+	71	gene-SNORD38A	SNORD38A	snoRNA	94162	small nucleolar RNA%2C C/D box 38A	21.5397	18.0371	20.7648	13.5721	23.3536	28.5929	3.00149	15.2664	22.1844	25.5729	9.25459	22.8575	10.5558	17.9068	20.2113	24.5017	11.8639	26.9039	9.17777	16.8269	35.3767	33.3412	37.0299	32.8347
NC_000001.11	44778390	44778458	+	69	gene-SNORD38B	SNORD38B	snoRNA	94163	small nucleolar RNA%2C C/D box 38B	35.4625	10.6056	9.61501	22.5597	13.3503	16.0482	21.6195	20.1972	11.4137	28.3384	28.5685	22.2134	20.3659	23.0323	20.7971	34.0361	23.1948	30.2004	46.0385	22.2616	30.8018	32.1633	40.8249	36.858
NC_000001.11	44780285	44780745	-	461	gene-RPS15AP11	RPS15AP11	pseudogene	644790	ribosomal protein S15a pseudogene 11	0.33174	0.396849	0.319805	0.160791	0.39964	0.600503	0.231135	0.671778	0.341668	0.302967	1.01809	0.586725	0.406434	0.344735	0.172933	0.566038	0.36544	0.188343	0.353374	0.370222	0.209557	0.160468	0.203682	0.229863
NC_000001.11	44782145	44792828	-	3532	gene-BEST4	BEST4	protein_coding	266675	bestrophin 4	0.368041	0.414377	0.292189	0.650585	0.886743	0.86216	0.211175	0.328804	0.245272	0.434978	0.478376	0.995539	0.477433	0.292468	0.586856	0.197013	0.429278	0.589986	0.184491	0.773148	0.464976	0.1885	0.45194	0.450028
NC_000001.11	44799952	44805995	+	2770	gene-PLK3	PLK3	protein_coding	1263	polo like kinase 3	66.3349	46.6285	43.5105	36.9821	52.2107	60.4299	53.0842	53.4131	67.0977	79.7669	65.9448	81.7625	90.1318	57.9753	67.1163	59.2854	41.9041	63.1606	79.1297	39.4949	57.7541	160.209	79.0839	119.088
NC_000001.11	44805893	44807351	-	1355	gene-DYNLT4	DYNLT4	protein_coding	343521	dynein light chain Tctex-type 4	0.169297	0.675082	0.217609	0.164114	0.339915	0.272405	0.393185	0.228553	0.348729	0.309227	0.207826	0.133078	0.691387	0.234572	0.176507	0.128386	0.186496	0.256314	0.180338	0.188936	0.427774	0.382162	0.623672	0.234612
NC_000001.11	44807442	44815585	+	4640	gene-BTBD19	BTBD19	protein_coding	149478	BTB domain containing 19	3.26299	2.52341	2.92318	2.42822	1.86616	2.70468	1.92898	1.58516	1.83308	3.20573	4.02581	3.67247	1.49408	1.5584	1.68379	1.36845	2.06954	2.02096	0.772397	1.98627	1.9571	1.51459	3.62233	2.07823
NC_000001.11	44819122	44821994	+	2205	gene-LOC107984952	LOC107984952	lncRNA	107984952		0.728247	0.62227	1.23694	1.94977	0.668423	1.84136	0.676527	0.351122	0.535745	1.67855	0.681129	0.858668	0.764759	0.360369	1.01235	1.30176	0.993234	0.630032	0.96044	0.812726	0.744805	0.805178	1.14976	0.576689
NC_000001.11	44819845	44843253	-	5270	gene-PTCH2	PTCH2	protein_coding	8643	patched 2	0.362742	0.729012	0.573495	0.604813	0.69918	0.770436	0.384157	0.514191	0.433374	0.689062	0.694659	0.56457	0.47997	0.678513	0.68074	0.643694	0.847134	0.774352	0.262751	0.680099	1.02655	0.463225	0.819596	0.522796
NC_000001.11	44850522	44986641	-	2466	gene-EIF2B3	EIF2B3	protein_coding	8891	eukaryotic translation initiation factor 2B subunit gamma	17.6746	17.9906	19.0715	18.7867	19.3124	15.1176	19.3144	20.5644	18.7785	20.4178	17.7002	18.2075	25.6811	13.5014	17.4897	14.0031	15.0979	15.7738	17.5391	12.3886	14.9257	25.9485	14.393	15.6415
NC_000001.11	44988146	44988770	-	625	gene-PPIAP35	PPIAP35	pseudogene	128192	peptidylprolyl isomerase A pseudogene 35	0	0	0	0	0	0	0	0	0	0	0	0	0	0	0	0	0	0	0	0	0	0	0	0
NC_000001.11	44991677	44992265	-	589	gene-MRPS17P1	MRPS17P1	pseudogene	359803	mitochondrial ribosomal protein S17 pseudogene 1	0	0.155303	0	0	0	0.313335	0	0	0	0	0	0	0	0	0	0	0	0	0.27658	0	0	0	0	0
NC_000001.11	45002547	45011324	-	3598	gene-HECTD3	HECTD3	protein_coding	79654	HECT domain E3 ubiquitin protein ligase 3	23.9727	18.8134	23.7658	29.1101	21.0963	20.8252	30.1772	16.0956	18.1236	21.6023	23.6366	21.1743	28.7715	20.7819	23.9743	22.5793	35.3511	26.5209	19.9897	35.5054	23.2788	26.6872	23.7483	18.0538
NC_000001.11	45012254	45015575	+	1262	gene-UROD	UROD	protein_coding	7389	uroporphyrinogen decarboxylase	115.123	76.3972	108.002	122.523	81.314	89.8643	99.5452	79.1402	79.0042	104.031	74.901	92.9464	120.481	69.576	94.9465	79.8132	87.104	83.3862	88.746	79.9942	79.2289	115.536	69.8649	70.4485
NC_000001.11	45016399	45206605	-	5957	gene-ZSWIM5	ZSWIM5	protein_coding	57643	zinc finger SWIM-type containing 5	2.10516	2.30335	1.95518	1.00791	2.14945	3.00517	1.84236	1.2737	2.5119	1.44193	1.68606	2.08865	1.3053	3.70829	2.1145	0.817685	2.4887	2.02599	0.560611	2.44964	1.97849	0.782352	2.85301	2.22357
NC_000001.11	45296560	45305612	-	2491	gene-LOC105378691	LOC105378691	lncRNA	105378691		0.122788	0	0.11837	0.029757	0	0.0370443	0.128326	0.0310809	0	0.0560689	0	0.0361943	0	0	0	0.0698364	0.0676306	0.139424	0.0326988	0.102773	0.193909	0.118789	0	0.0425398
NC_000001.11	45303910	45305619	+	1710	gene-LINC01144	LINC01144	lncRNA	400752	long intergenic non-protein coding RNA 1144	0.536603	0.427947	0.431082	0.910304	0.377087	0.215853	1.30855	0.724421	0.138166	0.245031	0.274468	0.210901	0.931351	0.325281	0.652696	0.966458	0.246298	0.609307	0.619231	0.848372	1.12989	0.64891	0.384375	0.309844
NC_000001.11	45326895	45328710	+	1816	gene-HPDL	HPDL	protein_coding	84842	4-hydroxyphenylpyruvate dioxygenase like	0.0421068	0	0	0	0	0	0	0	0	0	0	0	0.0515875	0	0	0	0	0	0	0	0	0	0	0
NC_000001.11	45329242	45340447	-	3481	gene-MUTYH	MUTYH	protein_coding	4595	mutY DNA glycosylase	19.1769	14.6631	20.2235	21.8264	15.6395	18.6092	17.0497	14.2123	16.6287	18.0152	14.2919	18.4154	16.8742	15.3399	19.1003	15.3673	16.4306	22.8228	16.3093	17.9694	21.8965	19.4662	15.645	19.4825
NC_000001.11	45339751	45343973	+	2739	gene-TOE1	TOE1	protein_coding	114034	target of EGR1%2C exonuclease	7.5098	5.91122	7.21272	9.01188	7.7689	6.70433	8.01384	5.62507	4.80176	7.1899	7.5396	7.50511	8.48243	5.62815	8.99385	5.84321	7.99592	10.3342	6.45317	6.97894	9.84044	8.39958	5.99928	5.76452
NC_000001.11	45343883	45491163	-	3071	gene-TESK2	TESK2	protein_coding	10420	testis associated actin remodelling kinase 2	9.18787	8.99546	7.84918	5.16532	7.91888	7.15141	6.76582	6.40355	8.77045	7.18577	8.74186	8.71949	8.75513	11.5919	10.2022	8.27044	9.73723	8.96253	7.3204	11.5875	11.2932	10.2135	12.5971	11.3868
NC_000001.11	45493863	45500111	-	2264	gene-CCDC163	CCDC163	protein_coding	126661	coiled-coil domain containing 163	2.36423	1.77776	2.70245	2.61925	2.80745	2.48627	3.0121	1.40209	2.08713	1.41888	2.11452	1.55311	3.51725	3.86076	3.69736	2.84302	2.86485	3.18312	3.52578	3.99542	3.37096	2.45061	3.44235	2.7615
NC_000001.11	45500229	45513382	+	5171	gene-MMACHC	MMACHC	protein_coding	25974	metabolism of cobalamin associated C	6.90574	7.12897	9.19478	7.84108	7.87385	7.49496	7.04721	6.45312	4.59947	6.94152	8.51365	6.60814	8.56934	6.9304	8.72612	5.82005	6.51587	7.28729	5.11935	7.88836	7.08055	7.23877	6.37361	6.10676
NC_000001.11	45511051	45522890	-	1278	gene-PRDX1	PRDX1	protein_coding	5052	peroxiredoxin 1	1676.75	1266.89	1887.06	2165.05	1409	1536.22	1828.91	1338.23	1484.5	1501.7	1224.03	1393.32	2060	1172.9	1460.33	1571.04	1602.55	1250.15	1654.74	1496.52	1242.87	1638.93	1046.09	1049.55
NC_000001.11	45550779	45570051	+	1727	gene-AKR1A1	AKR1A1	protein_coding	10327	aldo-keto reductase family 1 member A1	143.59	111.76	136.247	145.331	135.482	139.03	133.022	128.664	117.699	142.619	108.543	128.949	183.026	134.951	156.074	171.494	195.879	184.814	218.229	200.963	192.596	182.947	117.983	122.84
NC_000001.11	45584041	45618893	+	3298	gene-NASP	NASP	protein_coding	4678	nuclear autoantigenic sperm protein	122.652	77.9384	137.081	161.083	67.7331	86.9331	148.489	63.5954	88.2108	110.701	80.2631	110.855	149.529	76.7147	109.745	86.5592	85.511	97.9889	75.0807	84.8187	90.1028	119.24	70.1525	98.1268
NC_000001.11	45620044	45624787	-	3494	gene-CCDC17	CCDC17	protein_coding	149483	coiled-coil domain containing 17	0.787858	0.209442	0.590733	1.23046	0.263643	0.739486	0.792896	0.310222	0.676198	0.319788	0.188058	0.825737	1.0725	0.500329	0.867041	1.17004	1.03665	0.720653	1.11898	1.00137	1.16126	0.995094	0.537477	0.879517
NC_000001.11	45627304	45688110	-	3916	gene-GPBP1L1	GPBP1L1	protein_coding	60313	GC-rich promoter binding protein 1 like 1	56.8223	59.7756	65.6019	52.0539	65.2534	68.0768	64.6501	57.9087	59.0257	61.5237	69.6579	65.1105	87.8697	70.8375	81.1065	66.613	90.1922	85.3629	41.9744	96.8858	85.0603	78.4339	83.8745	74.0089
NC_000001.11	45645772	45646685	-	914	gene-RPS15AP10	RPS15AP10	transcribed_pseudogene	728963	ribosomal protein S15a pseudogene 10	0	0.100081	0.322604	0	0	0	0.116579	0	0.430823	0.152809	0.205401	0.591861	0.102498	0.521629	0.348894	0	0.276479	0.284988	0	0.280097	0.211391	0.0809362	0.205464	0.231874
NC_000001.11	45650978	45651850	-	873	gene-RPL7AP16	RPL7AP16	pseudogene	100270896	ribosomal protein L7a pseudogene 16	0.17518	0.209562	0.67551	0	0.422071	0.634208	0.244108	0.266057	0.811902	0.239979	0.322571	0.206552	0.321935	0.273063	0	0.19927	0.771903	0.397829	0	0.293252	0.442638	0.254212	1.07557	0.606911
NC_000001.11	45688181	45694438	+	1467	gene-TMEM69	TMEM69	protein_coding	51249	transmembrane protein 69	45.4	45.8304	53.0628	43.8584	43.0758	51.1393	48.0832	40.9542	40.9609	52.4587	49.3975	52.0556	52.3015	43.9286	51.2461	35.338	53.1127	51.5512	28.7611	47.8744	52.4845	49.1659	57.9257	46.0128
NC_000001.11	45694324	45750805	-	4431	gene-IPP	IPP	protein_coding	3652	intracisternal A particle-promoted polypeptide	4.95277	5.26423	5.3735	3.07808	5.1973	4.64406	6.56488	2.93545	3.25256	3.10478	3.83437	3.56083	4.94737	5.63098	6.24319	3.43528	8.38347	5.09475	2.16913	7.24135	5.55957	4.3574	5.55204	3.82637
NC_000001.11	45750896	45760837	+	792	gene-LOC105378693	LOC105378693	lncRNA	105378693		0	0	0	0	0	0	0	0	0	0	0	0	0	0	0	0	0	0	0	0	0	0	0.237114	0
NC_000001.11	45786992	46036124	+	7781	gene-MAST2	MAST2	protein_coding	23139	microtubule associated serine/threonine kinase 2	24.1947	25.0286	23.959	24.197	24.5772	24.2286	27.073	21.6516	21.9837	23.1643	27.5536	26.9634	34.1453	23.6311	29.0672	28.2708	31.8381	30.1063	21.868	30.5657	28.5807	31.2312	28.3345	28.2178
NC_000001.11	45845343	45847719	-	1770	gene-TMA16P2	TMA16P2	pseudogene	100101407	translation machinery associated 16 homolog pseudogene 2	0.0432011	0	0	0	0	0	0	0	0	0	0	0	0	0	0	0	0	0	0	0	0	0	0	0.0598682
NC_000001.11	45867050	45907500	-	4642	gene-LOC105378694	LOC105378694	lncRNA	105378694		0	0	0	0	0	0	0	0	0	0	0	0	0	0	0	0	0	0	0	0	0	0	0	0
NC_000001.11	46040140	46176488	-	5074	gene-P3R3URF-PIK3R3	P3R3URF-PIK3R3	protein_coding	110117499	P3R3URF-PIK3R3 readthrough	0.99463	0.937452	1.77242	1.02261	1.08928	1.4549	0.797993	0.549312	0.698454	0.440418	0.702993	0.515302	0.960094	1.15888	1.50834	0.857126	2.14154	1.5743	0.610013	1.98456	1.33275	0.670651	1.36941	0.793601
NC_000001.11	46040140	46174901	-	6111	gene-PIK3R3	PIK3R3	protein_coding	8503	phosphoinositide-3-kinase regulatory subunit 3	0.900925	0.838247	1.59227	0.86121	1.05518	1.35902	0.732323	0.481436	0.605705	0.365682	0.61442	0.442612	0.950474	1.14427	1.42198	0.711677	1.97111	1.42082	0.519826	1.92708	1.16983	0.556845	1.22922	0.693612
NC_000001.11	46133371	46139081	+	359	gene-LOC101929626	LOC101929626	lncRNA	101929626	uncharacterized LOC101929626	0	0	1.43734	0.412951	0	0.25704	0.890415	0.215661	0	0.389046	0	0.251142	0.260955	0	0.444135	0.242287	0	0.241856	0.226888	1.18853	0.80729	0	0	0.295172
NC_000001.11	46175087	46196489	+	1907	gene-TSPAN1	TSPAN1	protein_coding	10103	tetraspanin 1	79.5134	74.3493	101.276	83.0648	109.313	108.778	51.4606	86.4761	67.3977	25.231	34.6037	24.2539	26.7736	35.418	30.1832	25.36	52.475	43.8912	31.351	53.475	45.4913	19.357	25.2592	20.3932
NC_000001.11	46175486	46176488	-	405	gene-P3R3URF	P3R3URF	protein_coding	110117498	PIK3R3 upstream reading frame	0	0	0	0	0	0	0	0	0	0	0	0	0	0	0	0	0	0	0	0	0	0	0	0
NC_000001.11	46188683	46220305	-	3571	gene-POMGNT1	POMGNT1	protein_coding	55624	protein O-linked mannose N-acetylglucosaminyltransferase 1 %28beta 1%2C2-%29	62.676	61.8107	66.1598	60.6532	69.0039	59.4854	61.9744	65.7798	54.2967	71.0854	72.5762	66.7301	81.6676	67.7347	80.9054	69.9308	96.4527	76.7845	72.5798	95.6119	80.4551	86.6123	70.1534	69.0519
NC_000001.11	46203334	46221256	+	1849	gene-LURAP1	LURAP1	protein_coding	541468	leucine rich adaptor protein 1	0.0413553	0.296832	0.0398675	0.0801782	0.249099	0.499066	0.115255	0	0	0.0377684	0.0507669	0.0975231	0.202667	0.128926	0.172465	0.141127	0	0.0469585	0	0.276916	0.0522475	0.080017	0	0.229241
NC_000001.11	46247688	46278477	+	3141	gene-RAD54L	RAD54L	protein_coding	8438	RAD54 like	19.8407	12.6683	16.4046	20.9088	12.5227	17.6564	24.0516	11.9301	19.231	15.741	11.3263	21.0402	30.6908	12.219	21.0917	19.0522	15.4469	23.0265	17.8154	14.345	22.4829	28.05	14.2296	25.6735
NC_000001.11	46277462	46303616	-	5885	gene-LRRC41	LRRC41	protein_coding	10489	leucine rich repeat containing 41	23.1542	22.9422	21.7826	22.1052	23.6514	22.0932	25.1128	21.8256	17.8921	19.1405	20.4643	18.3997	26.7279	25.749	24.7362	22.9831	33.7938	25.3323	22.3389	34.497	26.6917	26.5986	23.3905	19.8969
NC_000001.11	46303698	46316776	+	685	gene-UQCRH	UQCRH	protein_coding	7388	ubiquinol-cytochrome c reductase hinge protein	788.772	674.501	777.721	801.738	663.377	730	557.031	707.992	682.463	708.329	668.724	643.756	800.613	606.111	672.227	750.197	645.588	644.416	731.172	639.585	651.559	649.906	585.453	586.761
NC_000001.11	46340807	46385199	+	10400	gene-NSUN4	NSUN4	protein_coding	387338	NOP2/Sun RNA methyltransferase 4	4.96294	7.57296	5.70583	5.59499	7.44022	5.21721	6.3522	6.53624	5.93688	7.06396	8.68279	8.72126	9.43135	8.17536	9.75063	7.12577	10.0919	10.5778	6.12462	10.9378	10.608	10.385	10.3558	10.3827
NC_000001.11	46394317	46413845	+	2042	gene-FAAH	FAAH	protein_coding	2166	fatty acid amide hydrolase	17.525	15.2307	19.0244	16.6254	15.428	16.6298	15.9673	14.4077	14.2699	14.979	14.0664	17.6611	7.24873	7.39357	11.0877	8.05066	12.1277	10.8852	8.17718	11.9939	9.93496	6.59333	10.6221	8.40676
NC_000001.11	46433827	46445702	+	1267	gene-FAAHP1	FAAHP1	transcribed_pseudogene	729041	fatty acid amide hydrolase pseudogene 1	3.31936	3.46546	3.08358	2.69119	2.10844	2.76759	1.68197	2.26096	2.42417	3.36216	2.44487	3.84266	1.10911	3.32396	2.13935	2.74605	3.39063	2.80969	2.95724	2.62677	2.43992	2.1603	2.07508	1.08727
NC_000001.11	46446673	46449704	-	1129	gene-LINC01398	LINC01398	lncRNA	101929651	long intergenic non-protein coding RNA 1398	0	0	0	0	0	0	0	0	0	0	0	0	0	0	0	0	0	0	0	0	0	0	0	0
NC_000001.11	46489836	46516216	+	5174	gene-DMBX1	DMBX1	protein_coding	127343	diencephalon/mesencephalon homeobox 1	3.44348	2.26297	2.45052	2.73634	1.54893	2.58605	3.398	1.61609	2.23752	1.48468	0.943397	1.65543	3.92911	2.18081	3.11246	2.67298	2.57228	3.23878	2.34566	2.02867	2.48329	2.53067	1.7059	2.53959
NC_000001.11	46532166	46535515	-	2535	gene-TMEM275	TMEM275	protein_coding	105378696	transmembrane protein 275	0	0	0	0	0	0	0	0	0	0	0	0	0	0	0	0	0	0	0	0	0	0	0	0
NC_000001.11	46538696	46570255	+	2445	gene-MKNK1-AS1	MKNK1-AS1	lncRNA	100507423	MKNK1 antisense RNA 1	0.0312744	0	0	0.0303169	0.0376757	0	0	0	0	0.0285619	0	0	0	0	0	0	0.068903	0	0	0	0	0	0	0
NC_000001.11	46545641	46551647	-	2896	gene-KNCN	KNCN	protein_coding	148930	kinocilin	0	0	0	0.0511911	0	0	0	0	0	0	0	0	0	0	0	0	0	0.0599629	0	0	0	0	0	0
NC_000001.11	46557407	46604311	-	11486	gene-MKNK1	MKNK1	protein_coding	8569	MAPK interacting serine/threonine kinase 1	5.05291	5.33583	5.82096	3.91727	5.3092	6.29053	4.14672	4.42857	4.7996	4.36537	5.21398	5.29846	4.5512	6.26089	6.28838	3.99844	6.54159	6.70511	3.02806	6.99867	5.38287	4.50836	7.79071	6.05207
NC_000001.11	46607715	46616891	-	2985	gene-MOB3C	MOB3C	protein_coding	148932	MOB kinase activator 3C	5.5076	6.74178	7.23568	4.86715	7.12865	5.71902	4.6762	6.84741	3.72006	6.85471	10.1887	6.79599	4.6763	6.78816	6.03592	5.21596	9.14298	6.86465	4.06581	10.1203	6.53747	5.40258	11.0412	6.03495
NC_000001.11	46621695	46625821	-	1631	gene-LOC105378697	LOC105378697	lncRNA	105378697		0.0937657	0.112169	0.0903925	0.0454474	0	0	0.261319	0.0474693	0.0965721	0	0	0.055279	0.057439	0	0.0488793	0.15999	0	0.10647	0	0.156964	0.0592309	0	0	0.0649703
NC_000001.11	46632737	46668443	-	4470	gene-ATPAF1	ATPAF1	protein_coding	64756	ATP synthase mitochondrial F1 complex assembly factor 1	22.3582	16.1256	26.1054	26.466	17.0221	23.8847	25.363	14.5492	16.7728	15.8102	14.4477	14.5628	24.06	14.4879	17.6209	16.0147	16.2061	17.1904	14.7417	14.6809	17.3328	16.6818	12.1835	12.6117
NC_000001.11	46668886	46673601	+	1440	gene-TEX38	TEX38	protein_coding	374973	testis expressed 38	0	0.0635234	0	0.154427	0	0	0	0	0	0.0484957	0	0	0	0	0	0	0	0	0	0.177784	0	0	0	0
NC_000001.11	46674036	46692098	+	584	gene-EFCAB14-AS1	EFCAB14-AS1	lncRNA	100130197	EFCAB14 antisense RNA 1	0	0	0	0	0	0	0	0	0	0	0	0	0	0	0	0	0	0	0	0	0	0	0	0
NC_000001.11	46675159	46719114	-	5817	gene-EFCAB14	EFCAB14	protein_coding	9813	EF-hand calcium binding domain 14	21.5056	27.5192	26.2318	18.923	28.5362	25.5718	26.7069	22.7596	20.3622	20.9369	30.1759	24.6751	26.6377	27.3068	26.9304	16.822	34.1888	24.0015	11.3701	34.8562	24.4462	22.5094	33.6558	26.7786
NC_000001.11	46685083	46686666	-	758	gene-LOC105378698	LOC105378698	lncRNA	105378698		0	0.120678	0.777995	0	0.607632	0.121738	0.281143	0	0	0.184258	0	0.713669	0.494369	0.209661	0.631046	0	0.222253	0	0	0	0.892137	0.0975933	0.371625	0.279595
NC_000001.11	46765056	46772172	+	466	gene-LOC105378699	LOC105378699	lncRNA	105378699		0	0	0	0	0	0	0	0	0	0	0	0	0	0	0	0	0	0	0	0	0	0	0	0
NC_000001.11	46799046	46819413	+	2175	gene-CYP4B1	CYP4B1	protein_coding	1580	cytochrome P450 family 4 subfamily B member 1	0	0	0	0.0681607	0	0	0	0	0	0	0	0	0	0	0	0	0	0	0	0	0	0	0	0
NC_000001.11	46843095	46900475	-	1474	gene-CYP4Z2P	CYP4Z2P	transcribed_pseudogene	163720	cytochrome P450 family 4 subfamily Z member 2%2C pseudogene	0	0	0	0	0	0	0	0	0	0	0	0	0	0	0	0	0	0	0	0	0	0	0	0
NC_000001.11	46929177	46941476	-	2762	gene-CYP4A11	CYP4A11	protein_coding	1579	cytochrome P450 family 4 subfamily A member 11	0	0	0	0	0	0	0	0	0	0	0	0	0	0	0	0	0	0	0	0	0	0	0	0
NC_000001.11	46961364	47055432	+	2956	gene-CYP4X1	CYP4X1	protein_coding	260293	cytochrome P450 family 4 subfamily X member 1	0	0	0	0	0	0	0	0	0	0	0	0	0	0	0	0	0	0	0	0	0	0	0	0
NC_000001.11	46967481	46967866	-	386	gene-CYP4A26P	CYP4A26P	pseudogene	107080641	cytochrome P450 family 4 subfamily A member 26%2C pseudogene	0	0	0	0	0	0	0	0	0	0	0	0	0	0	0	0	0	0	0	0	0	0	0	0
NC_000001.11	47055525	47118320	+	2205	gene-CYP4Z1	CYP4Z1	protein_coding	199974	cytochrome P450 family 4 subfamily Z member 1	0	0	0	0	0	0	0	0	0	0	0	0	0	0	0	0	0	0	0	0	0	0	0	0
NC_000001.11	47137441	47149738	+	3927	gene-CYP4A22	CYP4A22	protein_coding	284541	cytochrome P450 family 4 subfamily A member 22	0	0	0	0	0	0	0	0	0	0	0	0	0	0	0	0	0	0	0	0	0	0	0	0
NC_000001.11	47172217	47177080	-	3347	gene-LOC105378701	LOC105378701	lncRNA	105378701		0.182769	0.0819901	0.132145	0.0885865	0.275223	0.248131	0.127342	0.138791	0.0470598	0.0208646	0.280454	0.10775	0.111961	0.189929	0.333466	0.129939	0.302004	0.311298	0.024336	0.407941	0.115453	0.0663063	0.224433	0.221621
NC_000001.11	47179250	47180339	+	661	gene-LINC00853	LINC00853	lncRNA	100874253	long intergenic non-protein coding RNA 853	1.50387	2.0758	2.45345	1.90639	1.25424	0.977217	0.1612	1.17129	1.19145	0.528244	0.568037	1.364	1.55902	1.32235	2.05034	0.789542	2.03895	1.83898	0.492906	1.54922	0.730754	1.56681	0.710267	1.12219
NC_000001.11	47183582	47190036	-	838	gene-PDZK1IP1	PDZK1IP1	protein_coding	10158	PDZK1 interacting protein 1	0.0912482	0	0	0.0884543	0	0.110116	0	0.461948	0.187958	0.750005	0.112014	0.322769	0	0	0.190268	0	0.201036	0.103611	0	0	0.115281	0.441382	0	0
NC_000001.11	47216290	47232389	-	7425	gene-TAL1	TAL1	protein_coding	6886	TAL bHLH transcription factor 1%2C erythroid differentiation factor	0.0102984	0	0	0.00998313	0	0	0.0143506	0	0	0	0	0	0.0126172	0	0	0	0	0.0350813	0	0	0.0130109	0	0	0
NC_000001.11	47250139	47314896	-	6460	gene-STIL	STIL	protein_coding	6491	STIL centriolar assembly protein	13.4822	12.475	17.2877	12.3694	11.2366	15.4986	17.1211	8.62913	13.4834	9.90213	10.186	14.9895	23.6383	14.3178	23.7192	10.5428	15.2038	21.2093	7.81744	14.029	23.0597	17.3602	14.259	22.276
NC_000001.11	47333790	47378839	+	3515	gene-CMPK1	CMPK1	protein_coding	51727	cytidine/uridine monophosphate kinase 1	34.1106	38.9316	44.7533	36.6933	45.8095	54.2637	44.7735	38.1936	42.2115	38.5228	42.7547	44.6568	51.7588	36.9614	47.4704	33.5552	51.8584	41.5729	22.0606	49.8422	50.7626	43.0595	49.6333	44.0749
NC_000001.11	47380796	47437317	-	861	gene-LINC01389	LINC01389	lncRNA	102724077	long intergenic non-protein coding RNA 1389	3.90767	1.27489	1.45547	5.33767	1.06988	1.71479	2.4751	1.07906	0.914687	1.78437	0.436088	0.418862	1.08807	1.47664	0.925925	0.808188	2.05449	0.907591	0.662217	1.28847	1.00982	0.51551	0.218112	1.10767
NC_000001.11	47416285	47418052	+	1768	gene-FOXE3	FOXE3	protein_coding	2301	forkhead box E3	0.346	0.155215	0.20847	0.461183	0.260512	0.260965	0.48214	0.262746	0.267267	0.355489	0.371649	0.560951	0.84781	0.269665	0.631284	1.08235	0.667011	0.196439	0.921411	0.868807	0.327847	0.58578	0.849749	0.299679
NC_000001.11	47432133	47434641	-	2509	gene-FOXD2-AS1	FOXD2-AS1	lncRNA	84793	FOXD2 adjacent opposite strand RNA 1	1.98098	1.89583	2.58546	4.28381	2.05602	2.28027	2.88785	1.85147	2.47972	2.0875	2.95559	3.44973	2.83775	1.33016	2.47841	2.39207	2.11508	2.14557	2.49975	2.51689	2.0792	1.91647	1.53439	1.30927
NC_000001.11	47438044	47440691	+	2648	gene-FOXD2	FOXD2	protein_coding	2306	forkhead box D2	3.55186	5.25075	4.00867	3.0792	4.48757	4.70447	4.70797	5.1459	5.02625	2.47899	3.65121	3.57508	2.72417	3.93106	3.25151	2.3322	4.54889	3.14778	2.24549	3.48048	2.9186	2.0673	3.58143	2.32102
NC_000001.11	47688498	47704077	+	1474	gene-LINC01738	LINC01738	lncRNA	107984953		0	0	0.0500102	0.0502882	0.0624946	0	0	0.0525254	0	0.0473771	0	0	0	0.0539087	0	0.0590103	0.0571465	0	0	0	0.327699	0.100374	0	0
NC_000001.11	47760528	47997385	-	11618	gene-TRABD2B	TRABD2B	protein_coding	388630	TraB domain containing 2B	0.0723985	0.070861	0.0253796	0.0255207	0.0396441	0.0158852	0.0366855	0.0466481	0.0745653	0.0420758	0.0242386	0.0155208	0.0161272	0.0341975	0.0411717	0.00748676	0.0145006	0.0149468	0.0140218	0.0514162	0.0249455	0.0127347	0.0161641	0.0273627
NC_000001.11	48050047	48181700	+	4812	gene-LINC02794	LINC02794	lncRNA	105379778		0.0158907	0	0	0	0	0.0191765	0	0	0	0	0	0	0	0	0	0	0	0	0	0	0	0	0	0
NC_000001.11	48089353	48089834	+	482	gene-CYP46A4P	CYP46A4P	pseudogene	100874494	cytochrome P450 family 46 subfamily A member 4%2C pseudogene	0	0	0	0	0	0	0	0	0	0	0	0	0	0	0	0	0	0	0	0	0	0	0	0
NC_000001.11	48101715	48182428	-	1511	gene-SKINT1L	SKINT1L	transcribed_pseudogene	391037	Skint1 like %28pseudogene%29	0.354243	0	0	0	0	0.244281	0.0705182	0	0.0521208	0.138651	0.186369	0.119338	0.0620006	0.105177	0	0.172696	0.111494	0.402239	0.107813	0.0564766	0.25574	0.0489581	0.124285	0.280521
NC_000001.11	48221113	48248644	+	7053	gene-SLC5A9	SLC5A9	protein_coding	200010	solute carrier family 5 member 9	0	0	0	0	0	0	0	0	0	0	0	0	0	0	0	0	0	0	0	0	0	0	0	0
NC_000001.11	48258643	48472204	-	9943	gene-SPATA6	SPATA6	protein_coding	54558	spermatogenesis associated 6	1.72266	1.67436	2.07585	1.00642	1.16733	1.78188	1.31812	0.957756	1.40195	1.17993	1.07623	1.28761	1.94093	1.6383	1.72385	1.45217	2.18569	2.07831	0.95846	2.45461	2.23467	1.07136	2.05869	1.77979
NC_000001.11	48324976	48326158	-	1183	gene-PPP1R8P1	PPP1R8P1	pseudogene	5512	protein phosphatase 1 regulatory subunit 8 pseudogene 1	0.0646373	0.0773235	0.062312	0.125317	0.0778673	0.468016	0	0	0	0	0.0793475	0.0762131	0.158382	0.201508	0.0673898	0.0735259	0.0712037	0	0.0688527	0.144271	0.489969	0.250129	0	0
NC_000001.11	48435702	48437896	+	2195	gene-LOC644462	LOC644462	pseudogene	644462	STE20 related adaptor beta pseudogene	1.32378	0.791799	1.27616	0.810476	0.797368	0.840795	1.01941	0.458539	0.538186	0.763559	0.684232	0.821505	1.067	1.01363	1.23488	0.832166	1.61177	1.18669	0.519516	1.28296	1.10029	0.909952	0.77	0.724146
NC_000001.11	48520157	50023954	-	10439	gene-AGBL4	AGBL4	protein_coding	84871	AGBL carboxypeptidase 4	0	0	0	0	0	0	0	0	0	0	0	0	0	0	0	0	0	0	0	0	0	0	0.00899485	0
NC_000001.11	48727519	48777489	-	5503	gene-BEND5	BEND5	protein_coding	79656	BEN domain containing 5	0	0	0	0	0	0	0	0	0	0	0	0	0	0	0	0	0	0	0	0	0	0	0	0
NC_000001.11	49025595	49050897	+	1096	gene-LOC105378706	LOC105378706	lncRNA	105378706		0	0	0	0	0	0	0	0	0	0	0	0	0	0	0	0	0	0	0	0	0	0	0	0
NC_000001.11	49257411	49269294	+	575	gene-AGBL4-AS1	AGBL4-AS1	lncRNA	101929721	AGBL4 antisense RNA 1	0	0	0	0	0	0	0	0	0	0	0	0	0	0	0	0	0	0	0	0	0	0	0	0
NC_000001.11	49374201	49472085	-	514	gene-AGBL4-IT1	AGBL4-IT1	lncRNA	100874313	AGBL4 intronic transcript 1	0	0	0	0	0	0	0	0	0	0	0	0	0	0	0	0	0	0	0	0	0	0	0	0
NC_000001.11	49492021	49514272	+	332	gene-LOC107984954	LOC107984954	lncRNA	107984954		0	0	0	0	0	0	0	0	0	0	0	0	0	0	0	0	0	0	0	0	0	0	0	0
NC_000001.11	50024021	50042313	+	1608	gene-LOC105378708	LOC105378708	lncRNA	105378708		0	0	0	0	0	0	0	0	0	0	0	0	0	0	0	0	0	0	0	0	0	0	0	0
NC_000001.11	50048055	50203772	+	8206	gene-ELAVL4	ELAVL4	protein_coding	1996	ELAV like RNA binding protein 4	0	0	0	0	0	0	0	0	0	0	0	0	0	0	0	0	0	0	0	0	0	0	0	0
NC_000001.11	50059867	50064208	-	2893	gene-LOC105378709	LOC105378709	lncRNA	105378709		0	0	0	0	0	0	0	0	0	0	0	0	0	0	0	0	0	0	0	0	0	0	0	0
NC_000001.11	50174135	50177082	-	2243	gene-ELAVL4-AS1	ELAVL4-AS1	lncRNA	107984955		0	0	0	0	0	0	0	0	0	0	0	0	0	0	0	0	0	0	0	0	0	0	0	0
NC_000001.11	50205752	50258756	-	2361	gene-LOC105378711	LOC105378711	lncRNA	105378711		0	0	0	0	0	0	0	0	0	0	0	0	0	0	0	0.0368408	0	0	0	0	0	0	0	0
NC_000001.11	50257640	50258202	+	329	gene-LOC105378710	LOC105378710	lncRNA	105378710		0	0	0	0	0	0	0	0	0	0	0	0	0	0	0	0	0	0	0	0	0	0	0	0
NC_000001.11	50261096	50321162	-	7469	gene-LINC02808	LINC02808	lncRNA	105378712		0.0102378	0.0122471	0	0	0	0.0123547	0	0	0	0	0	0	0	0	0.0106737	0	0	0	0	0	0	0	0	0
NC_000001.11	50326112	50327049	+	938	gene-RPS2P11	RPS2P11	pseudogene	343184	ribosomal protein S2 pseudogene 11	0	0	0.0785875	0	0	0	0	0.0825399	0	0.0744497	0	0	0.0998752	0.0847137	0	0	0	0	0	0	0	0	0	0
NC_000001.11	50405040	50406062	-	1023	gene-FCF1P6	FCF1P6	pseudogene	100422535	FCF1 pseudogene 6	0.0747468	0.0894171	0.216173	0	0.0900459	0	0.41663	0	0.153968	0.0682637	0	0.0881331	0	0.15535	0.233789	0.0850256	0.16468	0.254622	0	0	0.0944337	0.0723125	0.0917862	0.517921
NC_000001.11	50417550	50423443	-	4201	gene-DMRTA2	DMRTA2	protein_coding	63950	DMRT like family A2	0	0	0	0	0	0.175724	0.0253637	0	0	0.0332463	0	0.0429232	0	0	0	0.0207049	0.0200509	0	0	0	0.0229959	0	0	0
NC_000001.11	50423502	50425349	+	1070	gene-LOC105378714	LOC105378714	lncRNA	105378714		0	0	0	0	0	0	0	0	0	0	0	0	0	0	0	0	0	0	0	0	0	0	0	0
NC_000001.11	50437028	50960267	-	7164	gene-FAF1	FAF1	protein_coding	11124	Fas associated factor 1	20.7602	22.3066	19.0976	18.8726	22.5535	20.2871	22.2209	20.7281	22.7007	23.083	20.7154	22.5526	31.5415	23.4702	24.7602	25.7763	22.54	24.2154	26.23	22.4538	23.221	32.0727	23.802	28.1631
NC_000001.11	50458717	50471156	+	3956	gene-FAF1-AS1	FAF1-AS1	lncRNA	105378715		0	0	0	0	0	0	0	0	0	0	0	0	0	0	0	0	0	0	0	0	0	0	0	0
NC_000001.11	50846346	50847140	+	795	gene-MRPS6P2	MRPS6P2	pseudogene	359781	mitochondrial ribosomal protein S6 pseudogene 2	0	0	0	0	0	0	0	0	0	0	0	0	0	0	0	0	0	0	0	0	0	0	0	0
NC_000001.11	50934279	50959742	-	798	gene-LOC112268262	LOC112268262	lncRNA	112268262		0	0	0.0923748	0	0	0	0.133525	0	0.0986899	0	0	0	0	0	0.0999025	0	0	0	0	0	0	0.0927014	0	0
NC_000001.11	50968706	50974634	+	2189	gene-CDKN2C	CDKN2C	protein_coding	1031	cyclin dependent kinase inhibitor 2C	9.71107	4.93097	8.4188	9.78623	4.96565	7.63005	9.24855	3.14783	4.96488	3.66875	2.95884	3.0479	7.78908	5.04575	6.84686	7.07293	7.54219	5.15642	6.40012	6.54933	5.34001	3.37943	3.08844	3.72747
NC_000001.11	51059837	51059905	+	69	gene-MIR4421	MIR4421	miRNA	100616189	microRNA 4421	0	0	0	0	0	0	0	0	0	0	0	0	0	0	0	0	0	0	0	0	0	0	0	0
NC_000001.11	51060018	51060103	+	86	gene-MIR6500	MIR6500	miRNA	102466656	microRNA 6500	0	0	0	0	0	0	0	0	0	0	0	0	0	0	0	0	0	0	0	0	0	0	0	0
NC_000001.11	51102188	51152283	+	1329	gene-C1orf185	C1orf185	protein_coding	284546	chromosome 1 open reading frame 185	0	0	0	0	0	0	0	0	0	0	0	0	0	0	0	0	0	0	0	0	0	0	0	0
NC_000001.11	51157439	51158540	-	1102	gene-CFL1P2	CFL1P2	pseudogene	391039	cofilin 1 pseudogene 2	0.138777	0	0	0	0	0	0	0	0	0.0633701	0	0	0.170024	0	0.0723432	0	0	0.0787897	0	0	0	0	0	0.192317
NC_000001.11	51195095	51235096	-	2366	gene-LINC01562	LINC01562	lncRNA	105378716	long intergenic non-protein coding RNA 1562	0	0.0386617	0.031156	0.0313291	0	0	0	0.0654459	0	0.0295156	0	0.190533	0.0395955	0.0671694	0.0336949	0	0	0	0	0	0	0.0312661	0.0396861	0.0447873
NC_000001.11	51197177	51197577	+	401	gene-LOC107985472	LOC107985472	pseudogene	107985472		0	0	0	0	0	0	0	0	0	0	0	0	0	0	0	0	0	0	0	0	0	0	0	0
NC_000001.11	51236273	51273447	+	3074	gene-RNF11	RNF11	protein_coding	26994	ring finger protein 11	28.1088	45.8559	39.5673	19.9418	42.7322	41.6959	30.3992	31.6591	36.5079	30.6233	44.8881	38.7448	34.6816	44.7714	38.8756	20.854	46.5561	35.3632	13.1427	46.2215	42.3003	28.2763	56.876	39.7806
NC_000001.11	51250562	51251494	-	933	gene-RPS2P8	RPS2P8	pseudogene	440589	ribosomal protein S2 pseudogene 8	0.409785	0.78434	0.711078	0.556134	0.296196	0.494519	0.456819	0.331929	0.67528	0.523941	0.704262	0.386539	0.602463	0.596174	0.256341	0.37291	0.361132	0.372245	0.698416	0.274393	0.310629	0.475728	0.20128	0.340729
NC_000001.11	51287258	51345116	-	4500	gene-TTC39A	TTC39A	protein_coding	22996	tetratricopeptide repeat domain 39A	11.3509	9.6149	8.94409	7.05009	10.399	11.1963	7.5771	8.36163	8.19047	9.97848	8.59414	7.85395	8.41065	7.89317	8.69857	5.97271	8.3298	7.17764	7.05924	6.50451	7.34203	9.51821	7.15706	8.07701
NC_000001.11	51326018	51328589	+	2022	gene-LOC105378717	LOC105378717	lncRNA	105378717		0	0	0	0	0.0455574	0	0	0	0	0	0	0	0	0	0	0	0	0	0	0.0422039	0	0	0	0
NC_000001.11	51329654	51331281	+	650	gene-TTC39A-AS1	TTC39A-AS1	lncRNA	102724097	TTC39A antisense RNA 1	0	0.140729	0.113408	0	0	0	0	0.119111	0	0	0.144412	0	0	0.122248	0	0.133817	0	0.133579	0	0	0.445872	0	0.144457	0
NC_000001.11	51354263	51519275	-	5789	gene-EPS15	EPS15	protein_coding	2060	epidermal growth factor receptor pathway substrate 15	18.0565	26.5304	23.0606	11.3191	27.4012	23.1769	20.1915	19.2453	21.1953	20.2541	29.8192	28.7815	24.1611	28.8526	26.6337	15.7615	29.0432	23.9826	10.9326	30.0571	28.4861	25.1868	35.5379	30.9901
NC_000001.11	51372202	51373400	+	1199	gene-LOC100422413	LOC100422413	pseudogene	100422413	proteasome 26S subunit%2C non-ATPase 7 pseudogene	0	0	0	0	0	0	0	0	0	0	0	0	0	0	0	0.0725448	0	0	0	0	0	0	0	0
NC_000001.11	51516554	51598769	+	4893	gene-EPS15-AS1	EPS15-AS1	lncRNA	105378720		0	0	0	0.0302983	0.0376526	0.018859	0	0.0158231	0	0.0142722	0	0.055279	0	0	0.0162931	0.0177767	0	0	0	0	0	0.0151187	0.0383802	0.0433136
NC_000001.11	51561866	51583731	-	1453	gene-CALR4P	CALR4P	transcribed_pseudogene	441884	calreticulin 4%2C pseudogene	0	0	0	0.20406	0	0	0	0.0532846	0.271007	0	0.0646029	0.062051	0	0	0.109735	0	0.115945	0	0.280292	0.058731	0	0	0	0
NC_000001.11	51610449	51622932	-	1125	gene-LOC105378719	LOC105378719	lncRNA	105378719		0	0	0	0	0	0	0	0	0	0	0	0	0	0	0	0	0	0	0	0	0	0	0	0
NC_000001.11	51617084	51789219	+	4482	gene-OSBPL9	OSBPL9	protein_coding	114883	oxysterol binding protein like 9	34.5308	36.1037	40.8541	29.587	33.6036	37.6562	36.6826	26.5503	32.6475	27.3757	30.2422	30.9988	39.7348	38.4365	39.6654	28.3339	46.0261	41.2628	20.7539	45.1813	41.9659	33.3402	39.6371	34.3765
NC_000001.11	51789210	51878727	-	3856	gene-NRDC	NRDC	protein_coding	4898	nardilysin convertase	159.793	135.882	154.58	132.89	144.124	160.504	148.666	125.089	150.626	135.466	139.682	148.942	177.988	139.552	165.936	142.382	171.963	178.561	115.377	176.471	173.62	152.153	149.49	161.258
NC_000001.11	51793957	51798389	+	553	gene-LOC105378721	LOC105378721	lncRNA	105378721		0.553099	1.32331	1.333	0.268082	0.999461	0.834333	0.192682	0.420013	0.996893	0.505127	2.37641	1.46734	0.338817	1.29322	0.864978	0.471869	0.304643	0.942057	1.03105	0.92589	0.524081	0.267543	0.339592	0.958107
NC_000001.11	51836344	51836402	-	59	gene-MIR761	MIR761	miRNA	100313892	microRNA 761	24.6246	15.504	7.49645	2.5127	12.4904	21.8963	7.22393	6.56123	12.0134	16.5707	9.5459	16.8095	17.4663	8.08082	8.10734	2.94851	14.2769	17.6596	0	10.1246	13.0991	8.77678	6.36591	10.7763
NC_000001.11	51859775	51860223	+	449	gene-TSEN15P2	TSEN15P2	pseudogene	106480781	tRNA splicing endonuclease subunit 15 pseudogene 2	0	0	0	0	0	0	0	0	0	0	0	0	0	0	0	0	0	0	0	0	0	0	0	0
NC_000001.11	51907956	51990700	-	13142	gene-RAB3B	RAB3B	protein_coding	5865	RAB3B%2C member RAS oncogene family	16.6524	24.8278	19.9012	11.3539	24.2454	18.888	15.8832	15.8886	15.0534	15.4419	28.9204	21.2743	24.6005	32.0155	30.6586	16.8112	42.7451	24.2997	10.3257	47.1356	25.39	16.8812	33.6235	22.9801
NC_000001.11	51980446	51980887	+	442	gene-RPS26P14	RPS26P14	pseudogene	100270902	ribosomal protein S26 pseudogene 14	0	0	0	0	0	0	0	0	0	0	0	0	0	0	0	0	0	0	0	0	0	0	0	0
NC_000001.11	51995744	51996039	+	296	gene-RN7SL290P	RN7SL290P	pseudogene	106481001	RNA%2C 7SL%2C cytoplasmic 290%2C pseudogene	0	0	0	0	0	0	0	0	0	0	0	0	0	0	0	0	0	0	0	0	0	0	0	0
NC_000001.11	52020131	52056171	-	4351	gene-TXNDC12	TXNDC12	protein_coding	51060	thioredoxin domain containing 12	48.101	50.2464	52.385	53.085	54.0931	52.745	52.799	47.7952	50.1017	53.1257	54.2799	56.4045	76.2641	67.3167	75.6179	70.6085	79.9167	79.7421	70.3515	77.0007	81.1523	69.7762	67.3315	69.1669
NC_000001.11	52032103	52033810	-	1708	gene-KTI12	KTI12	protein_coding	112970	KTI12 chromatin associated homolog	3.89493	4.71293	5.26536	5.20783	5.609	4.37615	5.73939	4.30628	4.33427	4.57927	6.59494	4.4341	4.82676	4.28012	4.29417	3.71758	4.83309	3.76179	3.33823	5.39597	3.50676	4.02795	4.28805	2.48165
NC_000001.11	52050918	52052683	+	391	gene-TXNDC12-AS1	TXNDC12-AS1	lncRNA	104355143	TXNDC12 antisense RNA 1	0	0	0	0	0	0	0	0	0	0	0	0	0	0	0	0	0	0	0	0	0	0	0	0
NC_000001.11	52056295	52090716	+	4533	gene-BTF3L4	BTF3L4	protein_coding	91408	basic transcription factor 3 like 4	17.6278	20.3006	22.0186	20.3095	20.1182	24.3874	23.224	16.6698	18.3986	21.0595	19.9622	20.4267	25.4823	22.3852	24.1998	19.8217	29.7132	28.9995	16.9805	29.782	29.5379	18.9631	28.482	21.8105
NC_000001.11	52141203	52141818	+	235	gene-LOC107984956	LOC107984956	lncRNA	107984956		0	0	0	0	0	0	0	0	0	0	0	0	0	0	0	0	0	0	0	0	0	0	0	0
NC_000001.11	52142001	52348664	+	7788	gene-ZFYVE9	ZFYVE9	protein_coding	9372	zinc finger FYVE-type containing 9	7.62892	10.0071	8.12115	5.40612	8.89471	7.0144	8.5921	6.87935	6.7449	6.761	9.09994	8.01115	10.6338	11.1009	10.0318	6.90221	11.2485	8.7406	5.29213	10.5739	9.05523	9.48918	11.1404	11.2797
NC_000001.11	52150108	52150419	+	312	gene-RN7SL788P	RN7SL788P	pseudogene	106481135	RNA%2C 7SL%2C cytoplasmic 788%2C pseudogene	0	0	0	0	0	0	0	0	0	0	0	0	0	0.254684	0	0	0	0	0	0	0	0	0	0
NC_000001.11	52179815	52180694	+	880	gene-PDCL3P6	PDCL3P6	pseudogene	100419023	PDCL3 pseudogene 6	0	0	0	0	0	0.10486	0	0	0	0	0	0.307364	0	0	0	0	0	0	0.0925599	0	0.109779	0	0	0.120417
NC_000001.11	52348437	52366291	-	9527	gene-CC2D1B	CC2D1B	protein_coding	200014	coiled-coil and C2 domain containing 1B	7.51256	7.81564	7.59821	6.47337	8.6828	7.93272	6.31914	6.69635	7.52248	8.10708	9.70505	8.67816	7.5914	7.80685	9.6316	7.41353	8.59404	10.4899	5.98477	9.82616	10.5052	7.2446	9.27441	9.95488
NC_000001.11	52368480	52369345	+	866	gene-PLA2G12AP1	PLA2G12AP1	pseudogene	100420258	phospholipase A2 group XIIA pseudogene 1	0.882979	2.32381	1.53218	0.599161	1.48919	1.918	0.984323	1.43044	1.18223	1.45151	1.73428	1.04111	1.40633	1.65162	1.84116	1.20528	0.583607	1.20314	1.5049	1.37957	1.11554	1.28133	1.51797	0.73418
NC_000001.11	52372829	52404446	-	3263	gene-ORC1	ORC1	protein_coding	4998	origin recognition complex subunit 1	23.1296	19.3432	18.8185	17.1739	16.9102	16.2044	21.5522	13.6432	22.0117	17.1428	14.1823	21.193	32.2708	16.0238	23.1128	14.8745	12.5977	20.6755	13.5796	11.2195	21.0205	26.0491	13.8127	27.0194
NC_000001.11	52404564	52420836	+	5292	gene-PRPF38A	PRPF38A	protein_coding	84950	pre-mRNA processing factor 38A	18.2206	15.4703	22.0644	21.9349	18.1205	16.7048	20.175	15.1275	13.6764	14.806	16.2478	15.4867	23.7925	17.1175	19.9155	15.6474	19.8965	19.5244	13.7294	19.6086	18.6932	19.2348	17.0513	16.9202
NC_000001.11	52423275	52553463	-	8470	gene-TUT4	TUT4	protein_coding	23318	terminal uridylyl transferase 4	11.7633	12.9273	13.6203	8.82146	12.9529	13.542	14.14	8.44609	10.981	10.1164	13.9417	13.6358	12.6865	12.9277	15.7091	8.21546	16.9363	14.9153	4.50058	16.8456	14.5878	11.0309	15.6532	14.0246
NC_000001.11	52530951	52552709	+	1825	gene-LOC105378723	LOC105378723	lncRNA	105378723		0	0	0	0	0	0	0	0	0	0	0	0	0	0	0	0	0.0461556	0	0	0	0	0	0	0
NC_000001.11	52573107	52573899	+	793	gene-EEF1GP7	EEF1GP7	pseudogene	645311	eukaryotic translation elongation factor 1 gamma pseudogene 7	0.0964262	0	0	0	0	0	0	0	0	0	0	0	0	0	0	0	0	0	0	0	0.243646	0	0	0
NC_000001.11	52602371	52609051	+	1229	gene-GPX7	GPX7	protein_coding	2882	glutathione peroxidase 7	0	0	0.0599797	0.241252	0	0	0	0.125993	0	0	0	0	0	0	0.194603	0	0.0685386	0	0.0662756	0.138871	0.0786051	0.0601918	0	0
NC_000001.11	52631438	52669683	+	4436	gene-SHISAL2A	SHISAL2A	protein_coding	348378	shisa like 2A	0	0	0	0.0167098	0.0207658	0	0	0	0	0	0	0	0	0	0	0	0	0	0	0	0	0	0	0
NC_000001.11	52684449	52698347	-	3988	gene-COA7	COA7	protein_coding	65260	cytochrome c oxidase assembly factor 7	14.323	15.6891	21.5341	19.6092	18.7329	17.2846	22.871	15.8805	14.3765	21.6261	26.2444	22.947	24.2194	18.3311	23.9486	18.2774	25.9587	25.7344	13.1329	27.1972	21.8501	23.2612	24.8399	17.1385
NC_000001.11	52726453	52827336	+	8298	gene-ZYG11B	ZYG11B	protein_coding	79699	zyg-11 family member B%2C cell cycle regulator	6.74537	7.67241	7.49765	5.21678	8.50345	7.77317	7.93562	4.94504	5.8748	4.8138	6.88909	6.56263	8.93025	7.54587	7.70513	5	11.2677	7.61744	2.72883	11.4152	9.02258	5.77684	9.34673	7.99411
NC_000001.11	52772150	52772674	-	525	gene-RPS13P2	RPS13P2	pseudogene	729236	ribosomal protein S13 pseudogene 2	80.3985	99.6627	95.4785	96.7151	103.522	109.678	69.2087	113.405	107.256	90.8505	96.7288	85.8668	71.9128	73.5586	81.3925	79.1943	89.3682	78.2263	89.9859	85.9864	88.3252	70.594	80.1256	73.4702
NC_000001.11	52842736	52894998	+	5552	gene-ZYG11A	ZYG11A	protein_coding	440590	zyg-11 family member A%2C cell cycle regulator	0	0	0.0132772	0.053404	0	0.0997232	0.0767673	0.0697248	0	0.0125781	0	0	0	0	0.0430775	0.141	0.0910309	0.0938324	0.0880253	0.0768518	0.139201	0.0266483	0.0338247	0
NC_000001.11	52895910	52927212	-	7808	gene-ECHDC2	ECHDC2	protein_coding	55268	enoyl-CoA hydratase domain containing 2	4.76933	4.2644	4.71104	4.6233	4.40057	6.18097	2.6338	4.35303	4.45818	3.91742	3.75087	3.61426	3.86346	5.12917	4.51296	5.15782	5.54511	6.58314	4.0163	6.16414	5.82752	2.67177	5.65211	4.88576
NC_000001.11	52920405	52920756	+	352	gene-LOC112268226	LOC112268226	pseudogene	112268226		0	0	0	0	0	0.262151	0	0	0	0.198392	0	0	0.266145	0	0	0	0	0	0	0	0	0	0	0
NC_000001.11	52927276	53051698	+	4186	gene-SCP2	SCP2	protein_coding	6342	sterol carrier protein 2	30.6339	25.5453	33.4236	24.419	27.9696	31.1044	28.331	23.8038	24.044	21.5374	20.8994	19.6862	32.0035	26.1012	26.3963	23.231	32.3775	25.1186	15.0802	32.0469	27.5785	23.398	24.1585	23.2641
NC_000001.11	52943522	52944022	-	501	gene-H3P2	H3P2	pseudogene	115482681	H3 histone pseudogene 2	0	0	0	0	0	0	0	0	0	0	0	0	0	0	0	0	0	0	0	0	0	0	0	0
NC_000001.11	52994566	52996317	+	1752	gene-TUBBP10	TUBBP10	pseudogene	100418902	tubulin beta class I pseudogene 10	0.0872899	0.156633	0.0420748	0.0423086	0.157735	0.158009	0.0608179	0.0441909	0	0.159438	0.0535776	0.154384	0.053472	0	0	0	0.0480787	0	0	0.146124	0.0551402	0	0.214377	0.0604832
NC_000001.11	53062198	53085502	+	3984	gene-PODN	PODN	protein_coding	127435	podocan	0	0	0	0.0186056	0	0	0	0	0	0	0.0235613	0.0226306	0	0	0.0200106	0	0	0	0	0.0214197	0	0.0185682	0	0.0265981
NC_000001.11	53087183	53142638	-	4084	gene-SLC1A7	SLC1A7	protein_coding	6512	solute carrier family 1 member 7	0	0	0	0	0	0	0	0	0	0	0	0	0	0	0	0	0	0	0	0	0	0	0	0
NC_000001.11	53180443	53191428	+	577	gene-LOC105378724	LOC105378724	lncRNA	105378724		0	0	0	0	0	0	0	0	0	0.121029	0	0	0	0	0	0	0	0.150479	0	0	0	0	0	0
NC_000001.11	53196824	53214197	+	2699	gene-CPT2	CPT2	protein_coding	1376	carnitine palmitoyltransferase 2	22.8916	16.2002	22.8055	24.0033	17.8159	16.5819	31.9777	14.7731	11.9926	13.4027	14.8506	11.9256	23.7765	18.6362	18.5497	18.1761	31.1469	20.8139	17.3528	31.5545	20.581	17.0755	14.8204	11.5821
NC_000001.11	53214099	53220634	-	1562	gene-CZIB	CZIB	protein_coding	54987	CXXC motif containing zinc binding protein	38.6736	25.7672	34.8754	41.8553	21.6434	28.5339	31.1064	24.1388	22.5877	28.2554	23.437	25.7435	38.025	30.116	35.8801	38.4789	38.2342	37.6321	38.7448	40.5374	36.9847	26.5687	22.7229	25.3045
NC_000001.11	53226900	53238518	-	656	gene-MAGOH	MAGOH	protein_coding	4116	mago homolog%2C exon junction complex subunit	114.233	92.8681	128.777	122.374	89.8702	96.3566	117.923	94.7717	103.846	138.177	107.462	131.667	125.387	92.3012	123.472	99.8427	101.569	112.901	91.2618	98.4748	102.643	123.819	100.911	112.105
NC_000001.11	53238610	53242783	+	1181	gene-LOC100507564	LOC100507564	lncRNA	100507564	uncharacterized LOC100507564	1.68342	0.619635	1.68527	1.44358	0.701992	1.48456	1.53379	0.721124	1.06695	1.06436	0.476891	0.534395	1.34853	1.81665	1.62009	1.47301	2.3537	2.42614	0.896601	2.60127	1.5542	0.501105	0.795066	0.897262
NC_000001.11	53242364	53328070	-	7951	gene-LRP8	LRP8	protein_coding	7804	LDL receptor related protein 8	7.99185	11.8728	11.0234	7.1878	12.8252	10.9326	8.68398	10.1854	7.08206	10.1971	16.3747	13.0517	15.8829	11.1632	13.3255	7.15453	19.1542	12.3507	5.43974	19.3941	12.5511	13.2209	12.5417	9.82234
NC_000001.11	53255174	53269367	+	3075	gene-LOC105378728	LOC105378728	lncRNA	105378728		0	0	0.0479447	0	0	0	0	0	0	0	0	0	0.030466	0.0258411	0	0	0	0.0282362	0	0	0	0.0240571	0.0610714	0
NC_000001.11	53289570	53312451	+	19589	gene-LOC105378726	LOC105378726	lncRNA	105378726		0	0	0	0	0	0	0	0	0	0	0	0	0	0	0	0	0	0	0	0.00435633	0	0	0	0
NC_000001.11	53328233	53336509	+	567	gene-LINC01771	LINC01771	lncRNA	105378732	long intergenic non-protein coding RNA 1771	1.07888	1.45196	1.82012	0.653657	1.46217	0.488239	0.563773	0.819285	0.694484	0.246327	1.15886	0.63605	0.165226	0.700718	0.562414	0.153406	1.03993	0.153133	0	0.301009	1.02228	0	0.496811	0.18689
NC_000001.11	53330494	53346230	-	2932	gene-LOC105378731	LOC105378731	lncRNA	105378731		0	0	0	0	0	0	0	0	0	0	0	0	0	0	0.0271904	0	0	0	0	0	0	0	0	0
NC_000001.11	53337194	53339291	+	1387	gene-LOC105378730	LOC105378730	lncRNA	105378730		0.551305	0.989261	1.16924	1.01541	0.597731	0.931421	0.768226	0.334921	0.908488	0.251744	0.609093	0.715041	0.337718	0.343741	0.114956	0.188135	0.546579	0.5008	0	0.676783	0.278603	0	0.203094	0
NC_000001.11	53363868	53368363	-	3768	gene-LINC02812	LINC02812	lncRNA	107984957		0	0	0	0	0	0	0	0	0	0	0	0	0	0	0	0	0	0	0	0	0	0	0	0
NC_000001.11	53438370	53440020	-	925	gene-SLC25A3P1	SLC25A3P1	transcribed_pseudogene	163742	solute carrier family 25 member 3 pseudogene 1	0	0	0	0	0	0	0	0	0	0	0	0	0	0	0	0	0	0	0	0	0	0	0	0
NC_000001.11	53439636	53445392	+	569	gene-LOC105378733	LOC105378733	lncRNA	105378733		0	0	0	0	0	0	0	0	0	0	0	0	0	0	0	0	0	0	0	0	0	0	0	0
NC_000001.11	53459399	53467488	+	1910	gene-DMRTB1	DMRTB1	protein_coding	63948	DMRT like family B with proline rich C-terminal 1	0	0	0	0	0	0	0	0	0	0	0	0	0	0	0	0	0	0	0	0	0	0	0	0
NC_000001.11	53506237	53739171	-	8957	gene-GLIS1	GLIS1	protein_coding	148979	GLIS family zinc finger 1	0.674424	0.449351	0.477333	0.124134	0.442227	0.288463	0.356882	0.43219	0.342908	0.187118	0.115278	0.201318	0.156888	0.443572	0.356022	0.213641	0.385575	0.339279	0.227344	0.362038	0.33435	0.123885	0.262078	0.153798
NC_000001.11	53765478	53838296	-	4742	gene-NDC1	NDC1	protein_coding	55706	NDC1 transmembrane nucleoporin	19.6083	24.537	24.5769	21.8373	25.0204	28.5472	29.4358	21.323	22.1051	24.785	26.1096	32.0181	32.0442	23.9624	31.5392	17.3522	29.1319	28.289	14.7549	28.0375	33.2273	29.4842	27.9593	30.704
NC_000001.11	53841548	53841842	+	295	gene-RPL37P7	RPL37P7	pseudogene	100270890	ribosomal protein L37 pseudogene 7	0	0	0	0	0	0	0	0	0	0	0	0	0	0	0	0	0	0	0	0	0	0	0	0
NC_000001.11	53851733	53889797	-	1872	gene-YIPF1	YIPF1	protein_coding	54432	Yip1 domain family member 1	24.5492	25.1162	26.068	24.7874	23.7674	26.5691	22.2555	23.1606	21.8763	22.6438	23.116	21.8176	29.6763	38.8818	29.0867	27.321	39.5521	33.9513	27.673	45.9047	35.9175	24.3819	33.4559	26.8313
NC_000001.11	53894187	53911086	+	1861	gene-DIO1	DIO1	protein_coding	1733	iodothyronine deiodinase 1	0	0	0	0.0796612	0.0989973	0.0495848	0.0572558	0	0	0.0750498	0.0504396	0	0.0503401	0	0	0	0	0.0466557	0	0.137565	0	0	0.353187	0
NC_000001.11	53916573	53946305	-	1396	gene-HSPB11	HSPB11	protein_coding	51668	heat shock protein family B %28small%29 member 11	39.7667	24.441	42.2436	40.4075	26.2626	35.2319	35.3396	26.3436	35.8796	27.6134	24.0049	25.188	41.0031	29.5419	32.38	20.3122	29.2043	31.4714	20.1298	26.7134	25.1894	25.3298	25.963	27.9339
NC_000001.11	53946350	53968168	+	1930	gene-LRRC42	LRRC42	protein_coding	115353	leucine rich repeat containing 42	79.8733	74.1268	79.3296	69.4775	74.3618	65.1678	81.7643	61.4165	71.0831	67.8437	73.3922	73.7164	85.2855	81.8082	76.4176	64.2219	75.6796	79.1334	60.8152	86.928	77.4347	73.7074	73.5123	77.1964
NC_000001.11	53974978	53976150	-	1173	gene-HNRNPA3P12	HNRNPA3P12	pseudogene	100421395	heterogeneous nuclear ribonucleoprotein A3 pseudogene 12	0.586695	0.545879	0.942648	0.884694	0.392655	0.944013	0.545028	0.726042	0.201418	0.773947	0.320096	0.768628	1.11813	0.474194	0.815572	0.296611	0.287243	0.592165	0.138879	0.727504	0.823578	1.07211	0.960586	0.632367
NC_000001.11	54007298	54018186	-	2376	gene-LDLRAD1	LDLRAD1	protein_coding	388633	low density lipoprotein receptor class A domain containing 1	1.99532	1.00097	1.11689	0.998313	1.89972	1.47581	0.80722	0.74946	1.06067	0.176348	0.276547	0.113839	0.473146	0.902971	0.570403	0.585732	0.992656	0.475059	0.377096	0.897898	0.894497	0.280211	0.711343	0.222994
NC_000001.11	54026681	54053573	-	6887	gene-TMEM59	TMEM59	protein_coding	9528	transmembrane protein 59	29.656	36.7117	30.4622	16.8441	34.2947	32.8939	21.6448	28.1608	30.8294	18.7082	25.1469	21.6531	24.7708	36.8059	26.8326	20.1066	43.3462	33.9892	24.0325	45.7472	36.9197	19.56	29.9266	24.6953
NC_000001.11	54053608	54112520	+	11898	gene-TCEANC2	TCEANC2	protein_coding	127428	transcription elongation factor A N-terminal and central domain containing 2	1.83806	1.53763	2.21802	1.81916	1.86588	1.95443	1.62991	1.13876	1.33045	1.20909	1.66466	1.59891	1.81886	1.60285	2.12405	1.25011	1.91859	2.00683	0.910507	2.38838	1.79441	1.48598	1.45999	1.18453
NC_000001.11	54054079	54054154	+	76	gene-MIR4781	MIR4781	miRNA	100616315	microRNA 4781	0	0	0	0	0	0	0	0	0	0	0	0	0	0	0	0	0	0	0	0	0	0	0	0
NC_000001.11	54089793	54090222	+	430	gene-LOC100507586	LOC100507586	pseudogene	100507586	cytochrome c oxidase subunit 7B pseudogene	1.06697	0.425459	1.02858	0.689532	0.856902	1.71679	0.495595	0.720209	0.3663	0.974425	0.218298	0.629024	0.653602	1.10876	0.370801	1.01141	0.587679	0.403843	1.32597	0.793825	0.898657	1.72037	0.873463	0.985736
NC_000001.11	54132687	54153181	-	2832	gene-CDCP2	CDCP2	protein_coding	200008	CUB domain containing protein 2	0.0270007	0.0646	0	0.209392	0.0325272	0	0	0.0273384	0	0.0246588	0	0	0.0992404	0.0561168	0.140752	0.0614274	0.118974	0.030659	0	0.180797	0.0682243	0.104485	0.132623	0.14967
NC_000001.11	54169651	54200030	-	6524	gene-CYB5RL	CYB5RL	protein_coding	606495	cytochrome b5 reductase like	2.77781	3.2529	3.71739	2.90863	3.61465	3.02687	3.70747	1.99371	1.61758	1.65914	2.15822	2.45992	3.4607	2.41161	3.10384	1.23992	3.13747	2.80815	1.01129	3.11312	3.13924	2.50592	2.02935	1.72171
NC_000001.11	54200167	54225489	+	1848	gene-MRPL37	MRPL37	protein_coding	51253	mitochondrial ribosomal protein L37	159.056	131.716	134.027	160.563	128.007	127.83	149.047	127.152	144	147.15	113.475	140.851	188.887	109.732	129.851	148.169	118.283	131.273	155.721	108.656	122.012	176.133	96.1837	116.575
NC_000001.11	54225432	54413479	-	4049	gene-SSBP3	SSBP3	protein_coding	23648	single stranded DNA binding protein 3	30.084	23.5179	32.3516	34.6733	27.2097	27.8951	30.237	21.1674	21.4732	21.6625	19.6592	22.4899	23.762	21.3127	24.6904	23.0289	29.2083	24.2745	17.7229	28.7896	24.2886	22.0338	20.6625	20.7537
NC_000001.11	54236443	54239063	+	2621	gene-SSBP3-AS1	SSBP3-AS1	lncRNA	619518	SSBP3 antisense RNA 1	0	0	0	0.0565622	0.0702915	0	0.121961	0	0	0	0	0.0343991	0.0357432	0.0303172	0.0912501	0.0331863	0.0642762	0	0.0621539	0	0	0	0	0
NC_000001.11	54514187	54517339	+	891	gene-LOC105378735	LOC105378735	lncRNA	105378735		0	0	0	0	0	0	0	0	0	0	0	0	0	0	0	0	0	0	0	0	0	0	0	0
NC_000001.11	54516412	54528747	-	895	gene-LINC02784	LINC02784	lncRNA	105378734		0	0	0.0823632	0	0	0	0	0	0	0	0	0	0	0	0	0	0	0	0	0	0	0	0	0
NC_000001.11	54524824	54525097	+	274	gene-TALDO1P1	TALDO1P1	pseudogene	6889	transaldolase 1 pseudogene 1	0	0	0	0	0.336193	0	0	0	0	0	0	0.658103	0	0	0	0.634899	0.307423	0	0	0	0	0	0	0
NC_000001.11	54536740	54537951	+	1212	gene-HNRNPA1P63	HNRNPA1P63	pseudogene	645436	heterogeneous nuclear ribonucleoprotein A1 pseudogene 63	0	0	0	0	0	0	0	0	0	0	0	0	0	0	0	0	0	0	0	0	0	0	0	0
NC_000001.11	54548228	54639192	+	7742	gene-ACOT11	ACOT11	protein_coding	26027	acyl-CoA thioesterase 11	11.3583	9.15682	10.0261	8.02332	8.44782	8.72474	7.56964	6.61021	7.26308	6.32311	7.04435	6.97571	6.55853	8.15963	9.63833	6.20171	7.89897	7.78318	5.80753	7.55041	8.55999	5.82862	6.62205	8.21235
NC_000001.11	54609180	54623527	-	2054	gene-FAM151A	FAM151A	protein_coding	338094	family with sequence similarity 151 member A	0	0	0	0	0	0	0.0518759	0	0	0	0	0	0	0	0	0	0	0	0.0396557	0	0	0	0.274286	0
NC_000001.11	54641740	54742657	+	6549	gene-MROH7-TTC4	MROH7-TTC4	lncRNA	100527960	MROH7-TTC4 readthrough %28NMD candidate%29	5.42933	5.25181	6.38211	6.6779	5.82324	5.05841	6.34535	5.53271	4.90638	7.82685	6.8226	6.96611	7.65314	5.76335	7.07262	5.81734	6.97126	6.97368	5.28591	7.25794	6.57904	8.29106	6.25121	6.21334
NC_000001.11	54641786	54710266	+	4359	gene-MROH7	MROH7	protein_coding	374977	maestro heat like repeat family member 7	0.315758	0.37773	0.304398	0.37411	0.380387	0.529234	0.0977775	0.213138	0.180671	0.25633	0.215343	0.124102	0.0859674	0.401044	0.329204	0.239453	0.309186	0.537809	0.0560583	0.646041	0.310273	0.101825	0.344656	0.291718
NC_000001.11	54715861	54742657	+	2356	gene-TTC4	TTC4	protein_coding	7268	tetratricopeptide repeat domain 4	14.7999	14.2103	17.3337	17.9963	15.6005	13.6693	17.7287	14.9193	13.5715	21.46	18.7258	19.3255	21.3133	15.3122	19.2199	15.8383	19.0206	18.5003	14.6587	19.2332	17.8778	22.984	16.8186	16.9115
NC_000001.11	54756898	54764523	-	2356	gene-PARS2	PARS2	protein_coding	25973	prolyl-tRNA synthetase 2%2C mitochondrial	9.86658	10.1335	11.0135	10.414	10.7131	8.06838	11.4875	7.9197	6.3846	8.15123	8.64574	6.54388	10.7759	9.91581	10.8958	9.82046	15.3738	10.2083	8.9197	15.3576	10.9891	10.1418	9.00712	4.13792
NC_000001.11	54779696	54802379	-	7373	gene-TTC22	TTC22	protein_coding	55001	tetratricopeptide repeat domain 22	0.29039	0.334977	0.569884	0.201071	0.474765	0.325405	0.187873	0.336026	0.234993	0.236789	0.356477	0.379081	0.0254124	0.0646641	0.0432509	0.047189	0.0228493	0	0	0	0	0.0200666	0.0254706	0.0287445
NC_000001.11	54806063	54842252	+	2974	gene-LEXM	LEXM	protein_coding	163747	lymphocyte expansion molecule	0.128557	0.123031	0.0247865	0.199394	0.123896	0	0.143313	0.130166	0.079443	0.0469629	0	0.0909483	0.0315007	0.0801561	0.160838	0.0877416	0.113294	0.0583902	0	0.200859	0.227384	0.124371	0.0947181	0
NC_000001.11	54849627	54887195	-	4233	gene-DHCR24	DHCR24	protein_coding	1718	24-dehydrocholesterol reductase	51.8805	58.5406	73.9066	64.9839	70.0942	48.9399	78.4611	54.9072	36.4656	51.2412	73.622	60.0216	125.995	107.244	125.827	65.5287	197.66	149.428	58.208	202.525	139.032	98.477	106.829	76.4772
NC_000001.11	54887524	54890272	+	2553	gene-DHCR24-DT	DHCR24-DT	lncRNA	107984958		1.0483	1.64817	1.53032	1.36462	0.97421	1.30121	1.41904	0.818804	1.01798	1.1215	1.43394	0.635677	1.10086	1.12049	1.18662	0.579193	1.28677	0.884247	0.925237	1.10305	1.21088	1.07211	1.14015	0.788628
NC_000001.11	54957869	54957941	-	73	gene-TRK-CTT7-1	TRK-CTT7-1	tRNA	107985760		0	0	0	0	0	0	0	0	0	0	0	0	0	0	0	0	0	0	0	0	0	0	0	0
NC_000001.11	54975153	54980460	-	1534	gene-LOC105378736	LOC105378736	lncRNA	105378736		0	0	0	0	0	0	0	0	0	0.045524	0	0	0	0	0	0	0	0	0	0.0556299	0	0	0	0
NC_000001.11	54980614	54992293	+	2220	gene-TMEM61	TMEM61	protein_coding	199964	transmembrane protein 61	7.30216	6.42788	6.57459	5.14199	6.3901	5.94398	3.93574	6.696	7.44975	6.19696	4.35514	4.71107	6.07673	7.44503	6.46396	7.99287	9.86523	8.44796	9.97979	8.9949	7.44125	6.098	6.21752	5.68019
NC_000001.11	54998933	55017172	+	9761	gene-BSND	BSND	protein_coding	7809	barttin CLCNK type accessory subunit beta	0.0156677	0.00937134	0.007552	0.0151879	0.0283117	0	0	0	0	0	0	0	0	0.0081407	0.0245023	0.00891109	0	0.00889522	0	0.00874257	0.00989711	0	0	0.0217123
NC_000001.11	55039548	55064852	+	3819	gene-PCSK9	PCSK9	protein_coding	255738	proprotein convertase subtilisin/kexin type 9	48.9751	39.0422	52.0387	48.1355	50.7982	41.5356	52.5371	45.1682	33.5104	26.862	25.9557	30.0062	54.5809	37.6188	53.7117	44.7319	108.584	78.1868	46.5597	108.352	79.3031	31.1477	22.2019	27.6362
NC_000001.11	55066359	55215374	-	11557	gene-USP24	USP24	protein_coding	23358	ubiquitin specific peptidase 24	6.46424	10.0362	10.5435	7.12578	9.05468	11.1863	9.81907	7.19492	8.38858	8.3206	12.3944	12.1545	12.3781	10.9872	13.755	8.35417	14.7302	12.5765	4.50362	12.4567	12.7977	10.92	15.5994	14.6521
NC_000001.11	55215408	55217455	+	2048	gene-LOC100507634	LOC100507634	lncRNA	100507634	uncharacterized LOC100507634	0.709401	0.17866	0.827855	0.97723	0.539748	0.585744	0.468251	0.226824	0.153817	0.409182	0.320838	0.792423	0.548924	0.387995	0.311415	0.467184	0.411298	0.847913	0.357947	0.541685	0.707561	0.288968	0.596027	0.310449
NC_000001.11	55217861	55234177	+	638	gene-MIR4422HG	MIR4422HG	lncRNA	109729135	MIR4422 host gene	0	0	0	0	0	0	0	0	0	0	0	0	0	0	0	0	0	0	0	0.133756	0	0	0	0
NC_000001.11	55225641	55225723	+	83	gene-MIR4422	MIR4422	miRNA	100616272	microRNA 4422	0	0	0	0	0	0	0	0	0	0	0	0	0	0	0	0	0	0	0	0	0	0	0	0
NC_000001.11	55783661	55855537	-	1512	gene-LOC105378740	LOC105378740	lncRNA	105378740		0	0	0	0	0	0	0	0	0	0	0	0	0	0	0	0	0	0	0	0	0	0	0	0
NC_000001.11	55915609	55944963	-	631	gene-LINC01753	LINC01753	lncRNA	105378739	long intergenic non-protein coding RNA 1753	0	0	0	0	0	0	0	0	0	0	0	0	0	0	0	0	0	0	0	0	0	0	0	0
NC_000001.11	55945087	55950119	+	453	gene-LINC01755	LINC01755	lncRNA	105378738	long intergenic non-protein coding RNA 1755	0	0	0	0	0	0	0	0	0	0	0	0	0	0	0	0	0	0	0	0	0	0	0	0
NC_000001.11	55961069	56070375	+	4894	gene-LOC105378737	LOC105378737	lncRNA	105378737		0	0	0	0	0	0.0188552	0	0	0	0.0142693	0	0	0	0	0	0	0	0	0	0	0	0	0	0
NC_000001.11	56050979	56125850	-	6829	gene-LOC105378741	LOC105378741	lncRNA	105378741		0	0	0	0	0	0	0	0	0	0	0.0137455	0	0	0	0	0	0	0.0254287	0	0	0	0	0	0
NC_000001.11	56207472	56208529	-	1058	gene-RPSAP20	RPSAP20	pseudogene	127406	ribosomal protein SA pseudogene 20	0	0	0	0	0	0	0	0	0	0	0	0	0	0	0	0	0	0	0	0	0	0	0	0
NC_000001.11	56414963	56415966	+	545	gene-LINC01767	LINC01767	lncRNA	105378744	long intergenic non-protein coding RNA 1767	0	0	0	0	0	0.507948	0	0	0	0.256271	0.34447	0.330863	0	0	0	0	0.154558	0	0	0.15658	0	0.678676	0.861443	0
NC_000001.11	56494761	56579563	-	3273	gene-PLPP3	PLPP3	protein_coding	8613	phospholipid phosphatase 3	6.77517	8.18875	6.48638	6.16008	11.9051	10.2624	7.42257	10.8576	7.6998	10.1348	16.8062	11.3217	9.50283	9.78398	8.79307	3.50795	12.7651	7.21562	2.96147	11.3417	6.16883	9.87699	14.7745	6.31332
NC_000001.11	56627791	56645318	-	490	gene-LOC101929935	LOC101929935	lncRNA	101929935	uncharacterized LOC101929935	0	0	0.300878	0	0	0	0	0	0	0	0	0.184	0	0	0	0	0	0	0	0	0	0	0	0
NC_000001.11	56645314	56715335	+	11579	gene-PRKAA2	PRKAA2	protein_coding	5563	protein kinase AMP-activated catalytic subunit alpha 2	2.13965	3.75248	3.33593	1.45318	3.72318	3.68184	2.53062	2.09286	2.75461	2.22547	4.49925	4.22808	1.69097	2.58032	2.65764	1.03665	2.4734	2.1521	0.478348	2.19623	2.5113	1.5972	3.78703	3.24883
NC_000001.11	56718789	56831986	-	5946	gene-FYB2	FYB2	protein_coding	199920	FYN binding protein 2	0	0	0.0123974	0.0124663	0.0309845	0	0	0	0	0.0117447	0	0	0	0.0133638	0	0	0.028333	0.0292049	0	0.0287037	0.0162472	0.0248825	0.0157917	0
NC_000001.11	56854796	56918223	+	5172	gene-C8A	C8A	protein_coding	731	complement C8 alpha chain	0	0	0	0	0	0	0	0.0299391	0	0	0	0	0	0	0	0	0	0	0	0	0	0	0	0
NC_000001.11	56929207	56974383	-	2584	gene-C8B	C8B	protein_coding	732	complement C8 beta chain	0	0	0	0	0	0	0	0	0	0	0	0	0	0	0	0	0	0	0	0	0.0373861	0	0	0
NC_000001.11	56967536	56987467	+	316	gene-LOC105378745	LOC105378745	lncRNA	105378745		0	0	0	0	0	0	0	0	0	0	0	0	0	0	0	0	0	0	0	0	0	0	0	0
NC_000001.11	56987526	57014700	+	9912	gene-LOC112267900	LOC112267900	lncRNA	112267900		0	0	0	0	0	0	0	0	0	0	0	0	0	0	0	0	0	0	0	0	0	0	0	0
NC_000001.11	56994778	58546726	-	7884	gene-DAB1	DAB1	protein_coding	1600	DAB adaptor protein 1	0.814706	0.649737	0.841496	0.958996	0.619254	0.936349	0.864966	0.756156	0.919003	0.938912	0.535776	0.766201	1.12885	0.665202	0.626937	1.02603	0.929522	0.969141	0.919494	0.974157	0.955764	0.638045	0.690771	0.537629
NC_000001.11	57017305	57049271	+	2316	gene-LOC105378748	LOC105378748	lncRNA	105378748		0	0	0	0	0	0	0	0	0	0	0	0	0	0	0	0	0	0	0	0	0	0	0	0
NC_000001.11	57170317	57186219	+	10278	gene-LOC105378747	LOC105378747	lncRNA	105378747		0	0	0	0	0	0	0	0	0	0	0	0	0	0	0	0	0	0	0	0	0	0	0	0
NC_000001.11	57860581	57863216	+	1214	gene-DAB1-AS1	DAB1-AS1	lncRNA	101926890	DAB1 antisense RNA 1	0	0	0	0	0	0	0	0	0	0	0	0	0	0	0	0	0	0	0	0	0	0	0	0
NC_000001.11	57951377	57991280	+	7603	gene-LOC105378746	LOC105378746	lncRNA	105378746		0	0	0	0	0	0	0	0	0	0	0	0	0	0	0	0	0	0	0	0	0	0	0	0
NC_000001.11	58047849	58049373	-	1525	gene-HNRNPA1P6	HNRNPA1P6	pseudogene	729423	heterogeneous nuclear ribonucleoprotein A1 pseudogene 6	0.551558	0.479862	1.20844	0.53467	0.66445	0.786626	0.698708	0.355382	0.413139	0.641097	0.492422	0.591214	0.798609	0.521058	0.940983	0.684442	0.773295	0.683223	0.480705	0.61554	0.886872	0.970173	0.554148	0.833836
NC_000001.11	58056062	58056504	-	443	gene-RPS26P15	RPS26P15	pseudogene	644928	ribosomal protein S26 pseudogene 15	46.9498	43.9817	41.5999	51.034	40.5481	47.9092	36.3194	45.2651	38.5773	40.986	38.1405	36.2269	39.9686	34.2599	37.9715	36.324	27.9512	39.5912	57.1824	32.9402	42.0878	42.081	35.6089	29.9003
NC_000001.11	58435364	58450556	-	14662	gene-LOC107984960	LOC107984960	lncRNA	107984960		0	0	0	0	0	0	0	0	0	0	0	0	0	0	0	0	0	0	0	0	0	0	0	0
NC_000001.11	58480719	58546726	-	1861	gene-OMA1	OMA1	protein_coding	115209	OMA1 zinc metallopeptidase	23.0918	21.6765	25.5884	18.7204	23.3139	30.3459	25.4216	20.8429	25.518	24.166	23.1518	23.6422	27.9388	21.3491	23.2184	22.8553	33.947	27.7135	17.1572	32.0527	29.9005	19.7958	26.1358	20.8972
NC_000001.11	58575433	58577252	-	1820	gene-TACSTD2	TACSTD2	protein_coding	4070	tumor associated calcium signal transducer 2	0.420143	1.05547	0.891061	0.77383	1.31596	0.55772	0.585456	0.808257	1.08179	0.997626	1.03152	1.08985	0	0	0.175214	0.0955837	0.370259	0.477067	0.402788	1.31286	0.42464	0.121938	0.154776	0
NC_000001.11	58654739	58700091	-	8295	gene-MYSM1	MYSM1	protein_coding	114803	Myb like%2C SWIRM and MPN domains 1	6.21315	10.6526	7.71364	3.29741	9.9724	10.1455	5.85753	6.47754	7.62386	5.80054	11.1578	10.3475	8.56078	9.33037	11.6195	4.52994	10.6016	10.1742	1.97372	10.3494	10.9708	6.41212	13.3007	14.5121
NC_000001.11	58713077	58760197	+	3107	gene-LOC112268263	LOC112268263	lncRNA	112268263		0	0	0.0711764	0	0	0	0	0	0	0	0.0302118	0	0	0	0.0256589	0	0.081333	0.0279454	0	0.0549316	0.0621858	0.0238094	0.0302212	0
NC_000001.11	58761010	58770708	+	9600	gene-LOC105378751	LOC105378751	lncRNA	105378751		0.0159304	0.019057	0	0.023164	0	0.00961221	0	0.0161297	0.0082036	0	0	0	0.00975864	0.0165545	0	0.0271816	0.0789693	0.0090444	0	0.151116	0.0603785	0	0.0195619	0.0110382
NC_000001.11	58780791	58784047	-	3257	gene-JUN	JUN	protein_coding	3725	Jun proto-oncogene%2C AP-1 transcription factor subunit	90.9985	86.7553	114.273	21.8482	81.8786	116.133	46.8153	109.418	183.672	176.889	146.753	283.823	34.6026	123.401	141.209	60.1684	83.5356	189.274	42.8396	105.642	176.749	86.8084	209.647	288.326
NC_000001.11	58785151	58899712	+	1123	gene-LINC01135	LINC01135	lncRNA	100131060	long intergenic non-protein coding RNA 1135	0.204272	0	0	0	0.0820276	0.328681	0.189765	0.0689425	0.280515	0.24874	0	0.16057	0	0.0707582	0	0	0.300032	0	0	0.227968	0.172049	0	0.0836129	0
NC_000001.11	58808920	58816042	+	6368	gene-LOC101926907	LOC101926907	lncRNA	101926907		0.516337	0.53149	0.520914	0.59365	0.650952	0.478195	0.468512	0.607903	0.197876	0.318025	0.412736	0.424749	0.176538	0.411782	0.175269	0.3005	0.291009	0.354504	0.294192	0.308218	0.242728	0.220719	0.280158	0.299529
NC_000001.11	58850959	58856220	-	1124	gene-LOC107984961	LOC107984961	lncRNA	107984961		0	0	0	0	0	0	0	0	0	0	0	0	0	0	0	0	0	0	0	0	0	0	0	0
NC_000001.11	58882878	59029929	-	5283	gene-LINC02777	LINC02777	lncRNA	105378753		0.405271	0.29435	0.362785	0.505109	0.470785	0.471604	0.141183	0.381031	0.253422	0.343683	0.195447	0.0853304	0.0709316	0.180492	0.105632	0.214037	0.127555	0.16435	0.123343	0.274601	0.128003	0.0420078	0.213282	0.020058
NC_000001.11	59020476	59088247	+	471	gene-LINC01358	LINC01358	lncRNA	101926925	long intergenic non-protein coding RNA 1358	0	0	0	0	0	0.587753	0	0	0	0.593068	0.199295	0.191423	0	0.168708	0.846308	0.184673	1.60957	0.184344	1.03761	0.724724	1.02554	0	0.398714	0.674947
NC_000001.11	59131936	59146807	-	1043	gene-HSD52	HSD52	lncRNA	729467	uncharacterized LOC729467	0.0733135	0.0877025	0	0	0	0	0.10216	0.148461	0.0755077	0.0669548	0.179996	0	0	0	0.0764354	0.16679	0	0	0	0.081818	0	0.141852	0.180052	0
NC_000001.11	59289223	59296615	-	5461	gene-FGGY-DT	FGGY-DT	lncRNA	105378756		0.182028	0.100502	0.0809907	0.203602	0.134945	0.0844875	0.136581	0.042532	0.158634	0.166241	0.0515664	0.0495295	0.120084	0.130956	0.204378	0.127422	0.23137	0.0794967	0.0894921	0.0468794	0.265352	0.135462	0.171941	0.174638
NC_000001.11	59296405	59762730	+	12161	gene-FGGY	FGGY	protein_coding	55277	FGGY carbohydrate kinase domain containing	1.71028	1.29376	1.15776	1.02401	0.992297	1.48724	1.23542	0.961335	1.19806	0.94176	0.926253	1.08984	1.14783	1.33949	1.33078	0.915516	1.3299	1.29943	1.02477	1.3052	1.4299	1.05236	1.11957	1.19377
NC_000001.11	59733227	59733296	-	70	gene-MIR4711	MIR4711	miRNA	100616409	microRNA 4711	0	0	0	0	0	0	0	0	0	0	0	0	0	0	0	0	0	0	0	0	0	0	0	0
NC_000001.11	59772795	59788832	+	531	gene-LOC101926944	LOC101926944	lncRNA	101926944	uncharacterized LOC101926944	0.144004	0.344534	0	0	0.173478	0.17378	0.200665	0	0	0.394541	0.176776	0	0.176427	0	0.150136	0.655226	0.158633	0	0.460185	0.160708	0	0	0	0.199561
NC_000001.11	59807592	59815740	-	484	gene-LOC105378758	LOC105378758	lncRNA	105378758		0	0	0	0	0	0	0	0	0	0	0	0	0	0	0	0	0	0	0	0	0	0	0	0
NC_000001.11	59814922	59876370	+	7499	gene-HOOK1	HOOK1	protein_coding	51361	hook microtubule tethering protein 1	7.26014	10.466	9.8693	4.58646	9.12694	8.01073	7.95702	5.96749	5.16699	6.20207	9.15022	8.34393	10.0192	9.70618	11.3114	5.91551	11.4573	8.66063	3.1282	10.8904	9.62321	7.08288	11.8201	9.3687
NC_000001.11	59893308	59926773	-	2030	gene-CYP2J2	CYP2J2	protein_coding	1573	cytochrome P450 family 2 subfamily J member 2	2.97577	3.51475	3.81285	2.62905	4.40165	3.77291	2.57197	3.31811	3.87953	1.30723	2.4045	2.8869	2.35361	4.97123	4.35919	2.48518	6.92959	5.64584	3.49083	7.10434	6.13898	2.478	4.67173	3.07982
NC_000001.11	59990394	60073770	-	2919	gene-C1orf87	C1orf87	protein_coding	127795	chromosome 1 open reading frame 87	0.104784	0.0313373	0.126268	0.0253939	0.220904	0.189676	0	0.0530473	0.24282	0.143543	0	0.0308873	0.0962826	0.0272221	0.0273115	0	0	0	0	0	0	0.0253428	0.0643352	0
NC_000001.11	60097410	60098195	+	786	gene-PGBD4P8	PGBD4P8	pseudogene	100421185	piggyBac transposable element derived 4 pseudogene 8	0	0	0	0	0	0	0	0	0	0	0	0	0	0	0	0	0	0	0	0	0	0	0	0
NC_000001.11	60114825	60258871	+	581	gene-LINC02778	LINC02778	lncRNA	105378760		0	0	0	0	0	0	0	0	0	0	0	0	0	0	0	0	0	0	0	0	0	0	0	0
NC_000001.11	60148524	60158805	+	729	gene-LOC107984963	LOC107984963	lncRNA	107984963		0	0	0	0	0	0	0	0	0	0	0	0	0	0	0	0	0	0	0	0	0	0	0	0
NC_000001.11	60182724	60277095	-	995	gene-LOC105378761	LOC105378761	lncRNA	105378761		0	0	0	0	0	0	0	0	0	0	0	0	0	0	0	0	0	0	0	0	0	0	0	0
NC_000001.11	60259082	60270634	+	3494	gene-LOC107984962	LOC107984962	lncRNA	107984962		0	0	0	0	0	0	0	0	0	0	0	0	0	0	0	0	0	0.0248501	0	0	0	0	0	0
NC_000001.11	60280463	60289254	+	815	gene-LOC107985379	LOC107985379	lncRNA	107985379		0	0	0	0	0	0	0	0	0	0	0	0	0	0	0	0	0	0	0	0	0	0	0	0
NC_000001.11	60515716	60622685	-	3229	gene-LINC01748	LINC01748	lncRNA	105378763	long intergenic non-protein coding RNA 1748	0	0	0	0	0	0	0	0	0	0	0	0	0	0	0	0	0	0	0	0	0	0	0.0581587	0
NC_000001.11	60659631	60825584	-	2344	gene-LOC101926964	LOC101926964	lncRNA	101926964	uncharacterized LOC101926964	0.065244	0.0780492	0	0	0.0392991	0	0	0	0	0	0	0	0.0799343	0	0.0340112	0	0	0	0	0.0364062	0	0	0.120176	0
NC_000001.11	60890163	60925157	-	4312	gene-LOC105378764	LOC105378764	lncRNA	105378764		0	0	0	0	0	0	0	0	0	0	0	0	0	0	0	0	0	0	0	0	0	0	0	0
NC_000001.11	60940244	60970776	-	1989	gene-NFIA-AS2	NFIA-AS2	lncRNA	100996570	NFIA antisense RNA 2	0	0	0	0	0	0	0	0	0.039595	0	0	0	0	0	0	0	0.0846998	0	0	0.0858081	0	0	0	0
NC_000001.11	61077227	61462788	+	10583	gene-NFIA	NFIA	protein_coding	4774	nuclear factor I A	1.65461	1.79784	2.04087	2.14326	2.58516	2.77276	3.16145	1.73383	2.17295	1.95321	1.45463	2.1128	3.53203	2.03478	2.90775	1.87392	2.90517	2.6582	0.98516	2.4755	2.69287	3.28532	2.51978	2.72351
NC_000001.11	61248945	61253518	-	392	gene-NFIA-AS1	NFIA-AS1	lncRNA	645030	NFIA antisense RNA 1	0	0	0	0	0	0	0	0	0	0	0	0	0	0	0	0	0	0	0	0	0	0	0	0
NC_000001.11	61551260	61555897	-	1130	gene-LOC105378766	LOC105378766	lncRNA	105378766		0.135338	0.24285	0.130469	0	0	0.0816613	0.0942947	0.0685155	0.0696943	0	0	0	0.165811	0.0703198	0.141101	0.230924	0	0.153675	0.144164	0.226556	0	0.13093	0.249285	0.0937758
NC_000001.11	61637114	61649056	+	1104	gene-LOC107984964	LOC107984964	lncRNA	107984964		0	0	0	0	0	0	0	0	0	0	0	0	0	0	0	0	0	0	0	0	0	0	0	0
NC_000001.11	61654242	61656128	+	1887	gene-MGC34796	MGC34796	transcribed_pseudogene	414927	sepiapterin reductase %287%2C8-dihydrobiopterin:NADP%2B oxidoreductase%29 pseudogene	0	0	0	0	0	0	0	0	0	0	0	0	0	0	0	0	0	0	0	0	0	0	0	0
NC_000001.11	61681046	61725141	-	1136	gene-TM2D1	TM2D1	protein_coding	83941	TM2 domain containing 1	16.6933	24.7204	18.7532	12.0714	30.976	22.257	17.8214	24.3308	20.7285	22.3149	30.0774	21.1114	20.4519	23.7125	23.7202	12.0977	28.3993	18.7257	14.5554	27.4939	19.134	17.6474	29.7562	19.3091
NC_000001.11	61742477	62163915	+	9823	gene-PATJ	PATJ	protein_coding	10207	PATJ crumbs cell polarity complex component	10.9838	21.5205	14.0406	6.11229	17.7988	16.1577	10.2832	14.8808	17.7585	13.2231	22.3896	21.7346	11.1012	19.9159	16.6943	9.92629	18.1022	15.3093	6.60876	17.4356	18.0269	13.0661	24.2797	22.7187
NC_000001.11	61846075	61846176	+	102	gene-MIR12132	MIR12132	miRNA	113219465	microRNA 12132	0	0	0	0	0	0	0	0	0	0	0	0	0	0	0	0	0	0	0	0	0	0	0	0
NC_000001.11	61985266	62032942	-	2667	gene-LOC107984965	LOC107984965	lncRNA	107984965		0	0	0	0	0	0	0	0	0	0	0	0	0	0.0297943	0	0	0	0	0	0	0	0	0	0
NC_000001.11	62078786	62078859	+	74	gene-MIR3116-1	MIR3116-1	miRNA	100422902	microRNA 3116-1	0	0	0	0	0	0	0	0	0	0	0	0	0	0	0	0	0	0	0	0	0	0	0	0
NC_000001.11	62078789	62078856	-	68	gene-MIR3116-2	MIR3116-2	miRNA	100422946	microRNA 3116-2	0	0	0	0	0	0	0	0	0	0	0	0	0	0	0	0	0	0	0	0	0	0	0	0
NC_000001.11	62190492	62190971	+	480	gene-RPS15AP7	RPS15AP7	pseudogene	100271142	ribosomal protein S15a pseudogene 7	0	0	0	0	0	0	0	0	0	0	0	0	0	0	0	0	0	0	0	0	0	0	0	0
NC_000001.11	62194849	62212328	+	3942	gene-L1TD1	L1TD1	protein_coding	54596	LINE1 type transposase domain containing 1	0.0193978	0	0	0	0.0233681	0	0	0	0	0	0	0	0.0237653	0	0.0202238	0	0	0	0	0	0	0	0.0238197	0
NC_000001.11	62236165	62319434	-	6154	gene-KANK4	KANK4	protein_coding	163782	KN motif and ankyrin repeat domains 4	0	0	0	0	0	0	0	0.0125808	0	0	0	0	0.0152231	0	0	0	0	0	0	0	0.015698	0	0	0
NC_000001.11	62423816	62432939	+	1928	gene-LOC105378768	LOC105378768	lncRNA	105378768		0	0	0	0	0	0	0	0	0	0	0	0	0	0	0	0	0	0	0	0	0	0	0	0
NC_000001.11	62436395	62451804	+	3770	gene-USP1	USP1	protein_coding	7398	ubiquitin specific peptidase 1	17.504	16.8147	18.5559	12.9571	15.6135	18.8471	23.7413	12.404	17.6519	16.1711	16.5327	20.3518	36.4295	20.9298	30.0068	17.1886	25.0244	31.6904	11.1916	25.3519	35.0035	29.4137	23.3373	31.4808
NC_000001.11	62454726	62688386	-	8658	gene-DOCK7	DOCK7	protein_coding	85440	dedicator of cytokinesis 7	11.3931	13.5974	13.6481	6.36969	12.661	13.0987	10.2393	9.14798	12.6255	10.2113	15.6121	17.4322	14.8023	17.1074	17.7621	6.55021	14.5449	13.8794	4.39344	14.3804	14.695	14.2432	22.5037	23.6705
NC_000001.11	62597520	62606313	+	2926	gene-ANGPTL3	ANGPTL3	protein_coding	27329	angiopoietin like 3	0	0	0	0	0	0	0	0	0	0	0	0	0	0	0	0	0	0	0	0	0	0	0	0
NC_000001.11	62783765	62865516	+	5284	gene-ATG4C	ATG4C	protein_coding	84938	autophagy related 4C cysteine peptidase	3.90723	3.84314	4.52	2.70743	3.80044	4.94218	4.73883	3.34071	3.29386	3.50226	3.17986	3.02013	5.35433	3.97006	5.03921	3.1441	6.20117	5.55399	3.48378	5.44252	6.72802	5.26398	4.74462	4.55231
NC_000001.11	63000497	63012471	-	676	gene-LINC01739	LINC01739	lncRNA	105378769	long intergenic non-protein coding RNA 1739	0	0	0	0	0	0	0	0	0	0	0	0	0	0	0	0	0	0	0	0	0	0	0	0
NC_000001.11	63159083	63317257	-	1820	gene-LINC00466	LINC00466	lncRNA	199899	long intergenic non-protein coding RNA 466	0.420143	0.201041	0.405028	0.733102	0.151841	0.152105	0.351274	0.255239	0.129815	0.268592	0.257879	0.148616	0.308845	0.523921	0.438034	0.191167	0.509106	0.524774	0.895085	0.187552	0.5308	0.284522	0.206368	0.349341
NC_000001.11	63173205	63198709	+	578	gene-LOC105378770	LOC105378770	lncRNA	105378770		0	0	0	0	0	0	0	0	0	0	0	0	0	0	0	0	0	0	0	0	0	0	0	0
NC_000001.11	63262049	63262749	+	701	gene-RPSAP65	RPSAP65	pseudogene	107075109	ribosomal protein SA pseudogene 65	0	0	0	0	0	0	0	0	0	0	0	0	0	0	0	0	0	0	0	0	0	0	0	0
NC_000001.11	63320884	63324441	-	1235	gene-FOXD3-AS1	FOXD3-AS1	lncRNA	100996301	FOXD3 antisense RNA 1	3.1577	3.55525	2.5666	3.06102	1.71554	2.98874	2.50205	2.82106	2.16814	3.05346	1.82416	2.33613	3.03427	3.21706	2.06568	3.66237	4.36516	3.23401	4.15508	4.14589	3.28537	2.27618	1.97678	1.45865
NC_000001.11	63322567	63325128	+	2562	gene-FOXD3	FOXD3	protein_coding	27022	forkhead box D3	0.119385	0.321336	0.0575449	0.144662	0.0359551	0.0720353	0.207949	0.151098	0.0307395	0.245318	0.183193	0.28153	0.329097	0.186092	0.0933515	0.135802	0.230147	0.30501	0.0635853	0.599552	0.188536	0.288742	0.18325	0.165444
NC_000001.11	63326925	63326984	-	60	gene-MIR6068	MIR6068	miRNA	102464823	microRNA 6068	0	0	0	0	0	0	0	0	0	0	0	0	0	0	0	0	0	0	0	0	0	0	0	0
NC_000001.11	63367627	63438553	+	3325	gene-ALG6	ALG6	protein_coding	29929	ALG6 alpha-1%2C3-glucosyltransferase	3.28861	3.21877	3.94625	3.21021	4.23877	5.52276	5.25555	3.65574	3.50546	4.38955	4.03703	4.7995	5.74777	4.66014	6.66549	3.29613	10.0574	8.04285	2.40071	10.0094	9.96564	4.78339	8.04834	5.38597
NC_000001.11	63440770	63529395	-	3722	gene-ITGB3BP	ITGB3BP	protein_coding	23421	integrin subunit beta 3 binding protein	9.55311	6.56192	9.52631	9.95765	6.83081	12.4954	11.6516	7.01004	9.79671	8.25547	5.77533	8.35713	17.5184	7.49354	12.2518	10.8668	11.4741	12.4104	9.08191	9.8359	16.4816	10.9115	8.55217	11.2458
NC_000001.11	63487957	63517794	+	1169	gene-LOC102724319	LOC102724319	lncRNA	102724319		0	0	0	0	0	0	0	0	0	0	0	0	0	0	0	0	0	0	0.0696773	0.0729993	0	0	0	0
NC_000001.11	63523321	63585401	+	6024	gene-EFCAB7	EFCAB7	protein_coding	84455	EF-hand calcium binding domain 7	2.28484	1.92848	3.26725	2.05492	1.59033	1.60842	2.58246	1.24668	1.94795	1.19404	1.12193	1.97562	4.16783	2.49306	3.4144	1.71825	3.41187	2.83944	1.73074	2.63488	2.71022	2.59111	2.11986	2.40993
NC_000001.11	63548980	63550636	+	1657	gene-DLEU2L	DLEU2L	ncRNA_pseudogene	79469	deleted in lymphocytic leukemia 2 like	0	0.165613	0.0889741	0	0	0.0556893	0	0	0	0.0421447	0	0	0.169613	0	0.0481124	0	0	0	0	0.0515004	0	0.0892887	0	0.0639509
NC_000001.11	63593411	63660245	+	3218	gene-PGM1	PGM1	protein_coding	5236	phosphoglucomutase 1	90.6043	84.9926	77.678	57.2866	82.9568	72.606	66.8854	80.3577	73.8599	65.7106	81.996	72.4531	85.9391	92.4992	90.1272	68.1416	96.6413	71.7706	74.6692	96.3678	76.582	82.5732	87.5363	80.644
NC_000001.11	63668361	63728052	+	2245	gene-LOC105378771	LOC105378771	lncRNA	105378771		0.0340606	0	0	0.0330177	0.0820641	0	0	0.10346	0	0.124425	0.041812	0	0.0417296	0.176974	0.035511	0	0	0.270728	0.0725637	0	0.0860629	0	0	0
NC_000001.11	63774017	64181498	+	10058	gene-ROR1	ROR1	protein_coding	4919	receptor tyrosine kinase like orphan receptor 1	0.9123	1.78255	0.908796	0.28005	1.56612	1.00002	0.985229	1.08536	1.01791	0.895661	1.84787	1.33564	1.85354	2.83621	2.13216	0.838852	3.2913	2.46891	0.607373	3.9198	2.5645	2.44919	3.89294	2.0755
NC_000001.11	63788641	63789334	-	694	gene-RPL19P3	RPL19P3	pseudogene	100131759	ribosomal protein L19 pseudogene 3	0	0	0	0	0	0	0	0	0	0	0	0	0	0	0	0	0	0	0	0	0	0	0	0
NC_000001.11	63842691	63843767	-	1077	gene-CFL1P3	CFL1P3	pseudogene	100131874	cofilin 1 pseudogene 3	0.141998	0	0	0	0	0	0	0	0	0	0	0	0	0	0	0	0	0	0	0	0	0	0	0
NC_000001.11	64033935	64036457	-	1729	gene-LOC105378772	LOC105378772	lncRNA	105378772		0	0	0	0	0	0	0	0	0	0	0	0	0	0	0	0	0	0	0	0	0	0	0	0
NC_000001.11	64094442	64113791	-	3455	gene-ROR1-AS1	ROR1-AS1	lncRNA	101927034	ROR1 antisense RNA 1	0	0.0794272	0	0	0	0.0534166	0	0.0224088	0.0911775	0.0808496	0.163013	0.156573	0.0271152	0.0459979	0	0	0.0731409	0	0	0.0493987	0	0	0.163063	0.0920116
NC_000001.11	64186987	64196507	-	5783	gene-LOC105378773	LOC105378773	lncRNA	105378773		0	0	0	0	0	0	0	0	0	0	0	0	0	0	0	0	0	0	0	0	0	0	0	0
NC_000001.11	64202802	64267381	+	4989	gene-UBE2U	UBE2U	protein_coding	148581	ubiquitin conjugating enzyme E2 U	0.0613077	0.0183351	0.0738776	0.0297153	0	0.0554884	0	0.0155186	0	0	0.07526	0.0180718	0	0.0159273	0	0.0348692	0.0168839	0.0174035	0.0326529	0	0	0.0148278	0.0188209	0
NC_000001.11	64369685	64383595	+	566	gene-LOC105378774	LOC105378774	lncRNA	105378774		0	0	0	0	0	0	0	0	0	0	0	0	0	0	0	0	0	0	0	0	0	0	0	0
NC_000001.11	64468267	64470188	-	1107	gene-LOC107984966	LOC107984966	lncRNA	107984966		0.0690749	0.247896	0	0.13392	0	0.0833579	0	0	0	0	0	0	0	0	0	0.157148	0.0760921	0	0.0735797	0	0	0.0668254	0	0
NC_000001.11	64470129	64693058	+	6525	gene-CACHD1	CACHD1	protein_coding	57685	cache domain containing 1	4.51179	6.08423	5.37753	2.73779	6.93171	5.24672	5.11128	4.30718	4.2968	3.63885	6.41611	6.06595	6.15939	5.66277	6.5977	2.06622	8.02966	5.28276	1.73516	7.76854	5.12269	5.40788	8.13057	5.01819
NC_000001.11	64579847	64579923	+	77	gene-MIR4794	MIR4794	miRNA	100616338	microRNA 4794	0	0	0	0	0	0	0	0	0	0	0	0	0	0	0	0	0	0	0	0	0	0	0	0
NC_000001.11	64744979	64833411	+	4851	gene-RAVER2	RAVER2	protein_coding	55225	ribonucleoprotein%2C PTB binding 2	19.5618	24.1931	24.754	14.7149	24.724	23.5116	23.5467	17.8434	18.9297	14.8276	21.9432	17.9168	25.1443	21.5075	23.3365	15.8865	27.1577	21.2636	12.3077	26.7742	22.5632	19.4585	25.5503	19.9875
NC_000001.11	64833229	65067746	-	5550	gene-JAK1	JAK1	protein_coding	3716	Janus kinase 1	32.2535	39.7045	40.7226	24.1473	37.3613	39.5711	34.3465	29.853	34.1412	37.7606	50.249	52.2279	36.5448	43.8827	43.84	28.6489	54.9418	45.7598	20.0623	54.3845	45.1	42.4794	65.6435	53.7661
NC_000001.11	64918369	64918841	+	473	gene-LOC100130270	LOC100130270	pseudogene	100130270	NDUFA4%2C mitochondrial complex associated pseudogene	0	0	0	0	0	0	0	0	0	0	0	0	0	0	0	0	0	0	0	0	0	0	0	0
NC_000001.11	64979577	65002476	-	1079	gene-LINC01359	LINC01359	lncRNA	101927084	long intergenic non-protein coding RNA 1359	0	0.0847763	0.0683179	0	0	0	0	0	0	0	0	0	0.0868239	0	0.14777	0	0	0	0	0	0	0	0	0
NC_000001.11	64982782	64986108	-	3327	gene-SLC2A3P2	SLC2A3P2	pseudogene	391045	solute carrier family 2 member 3 pseudogene 2	0	0	0	0	0	0	0	0	0	0	0	0	0	0.0238838	0.0479244	0	0	0	0	0	0	0	0.0564456	0
NC_000001.11	65057755	65057842	-	88	gene-MIR3671	MIR3671	miRNA	100500854	microRNA 3671	0	1.03947	0	0	0	1.0486	0	0	0	0	0	0	0	0	0	0	0	0	0	0	0	0	0	0
NC_000001.11	65058434	65058508	-	75	gene-MIR101-1	MIR101-1	miRNA	406893	microRNA 101-1	0	0	0	0	0	0	0	0	0	0	0	0	0	0	0	0	0	0	0	0	0	0	0	0
NC_000001.11	65092025	65092685	-	661	gene-MRPS21P1	MRPS21P1	pseudogene	199900	mitochondrial ribosomal protein S21 pseudogene 1	0	0	0	0	0	0	0	0	0	0.105649	0	0	0	0	0	0	0.127434	0	0.123227	0	0	0	0	0
NC_000001.11	65147342	65232145	+	7521	gene-AK4	AK4	protein_coding	205	adenylate kinase 4	29.7283	45.9983	38.0092	17.6713	39.7692	43.1142	21.6053	29.9869	36.0317	22.4144	38.5781	34.0693	16.0934	31.4528	32.6372	8.92826	23.0717	23.4238	7.12617	22.7722	28.3356	10.5834	36.3054	34.5614
NC_000001.11	65264749	65415871	+	6259	gene-DNAJC6	DNAJC6	protein_coding	9829	DnaJ heat shock protein family %28Hsp40%29 member C6	7.23244	9.66034	8.7742	3.16206	9.08071	8.74267	6.1116	6.03645	6.9456	5.389	8.80341	9.68008	7.75328	8.8234	9.1071	3.90505	9.05727	7.00547	1.70479	7.82601	6.66778	6.76052	9.07618	9.58254
NC_000001.11	65290001	65309403	-	12273	gene-LOC102724416	LOC102724416	lncRNA	102724416		0	0	0	0	0	0	0	0	0	0	0	0	0	0	0	0	0	0	0	0	0	0	0.00765072	0
NC_000001.11	65314720	65322951	+	6054	gene-LOC112268227	LOC112268227	lncRNA	112268227		0.0252613	0	0.0243525	0	0	0	0	0	0	0	0.0155051	0.0148927	0.0154746	0.0131254	0.0131685	0	0	0	0	0	0	0	0.01551	0
NC_000001.11	65420652	65641559	+	11019	gene-LEPR	LEPR	protein_coding	3953	leptin receptor	0.971525	1.7101	1.39148	0.62561	1.37101	1.35665	0.841284	1.18041	1.02919	0.817548	1.14151	1.06369	1.95545	2.43021	1.80874	1.04197	3.27181	1.52866	0.635714	3.03583	1.81481	1.45682	1.95992	1.46174
NC_000001.11	65420668	65436007	+	4901	gene-LEPROT	LEPROT	protein_coding	54741	leptin receptor overlapping transcript	5.66357	9.94806	9.68629	6.23126	11.6908	10.3744	7.34848	7.86705	6.97398	6.39775	11.0703	8.20474	5.21842	7.94452	8.08446	3.33656	12.1856	7.83048	2.09407	12.3799	8.14081	4.5282	9.77098	6.57292
NC_000001.11	65575954	65578499	-	2093	gene-LOC100422694	LOC100422694	pseudogene	100422694	polypeptide N-acetylgalactosaminyltransferase 11 pseudogene	0	0	0	0	0	0	0	0	0	0	0	0	0	0	0	0	0	0	0	0	0	0	0	0
NC_000001.11	65792510	66374579	+	6162	gene-PDE4B	PDE4B	protein_coding	5142	phosphodiesterase 4B	10.3617	11.6383	13.1113	4.31853	3.75225	3.20469	6.70928	2.07314	1.95544	4.73718	8.78966	7.54992	6.8111	8.54965	10.3114	1.46804	4.57942	4.044	0.713802	5.55336	4.09187	6.72288	8.47239	7.06788
NC_000001.11	66042500	66050718	-	456	gene-PDE4B-AS1	PDE4B-AS1	lncRNA	101927139	PDE4B antisense RNA 1	0	0	0	0	0	0	0	0	0	0	0	0	0	0	0	0	0	0	0	0	0	0	0	0.232383
NC_000001.11	66416559	66439650	+	362	gene-LOC105378776	LOC105378776	lncRNA	105378776		4.6471	1.01076	6.92351	4.91435	0.7634	1.52946	2.64911	0.213874	1.30532	2.12202	0.777912	1.24531	2.07034	1.09753	2.20227	1.68196	2.09421	2.63837	2.70009	0.942941	0.533733	0.817411	1.03754	0.878177
NC_000001.11	66533361	66751139	+	11846	gene-SGIP1	SGIP1	protein_coding	84251	SH3GL interacting endocytic adaptor 1	0.019365	0	0.0373367	0.0312868	0.0155524	0.00778974	0.00899485	0.00653575	0.0199446	0	0.0158481	0.00761102	0.0237252	0.0201236	0.0134598	0	0.00711075	0	0	0.0504266	0.0163103	0	0	0
NC_000001.11	66628440	66628517	+	78	gene-MIR3117	MIR3117	miRNA	100422871	microRNA 3117	0	0	0	0	0	0	0	0	0	0	0	0	0	0	0	0	0	0	0	0	0	0	0	0
NC_000001.11	66752147	66779051	+	2668	gene-DYNLT5	DYNLT5	protein_coding	200132	dynein light chain Tctex-type family member 5	0	0	0	0	0	0	0	0	0	0	0	0	0	0	0	0	0	0	0	0	0	0	0	0
NC_000001.11	66797740	66801276	-	736	gene-INSL5	INSL5	protein_coding	10022	insulin like 5	0	0	0	0	0.125159	0	0.289546	0	0	0.379532	0	0	0	0	0.108318	0	0	0	0	0	0.131258	0	0	0
NC_000001.11	66812885	66924856	-	4258	gene-DNAI4	DNAI4	protein_coding	79819	dynein axonemal intermediate chain 4	2.26273	1.03117	3.02962	2.22827	1.536	1.64703	2.52744	1.0546	2.62638	1.60726	1.21248	1.3975	1.71613	1.73554	1.36677	1.24609	1.32543	2.40618	0.899079	1.70352	1.88311	1.37249	1.1026	1.4683
NC_000001.11	66924900	66988619	+	8045	gene-MIER1	MIER1	protein_coding	57708	MIER1 transcriptional regulator	6.72939	9.39183	8.51228	4.72666	9.22887	8.51084	6.70178	5.9763	7.92929	6.38877	8.24919	8.6742	9.12958	11.2402	10.3555	6.24924	12.0304	9.45429	3.33101	12.0287	10.8794	8.3033	13.4339	11.9599
NC_000001.11	66999350	67054423	-	7515	gene-SLC35D1	SLC35D1	protein_coding	23169	solute carrier family 35 member D1	3.05253	4.47935	4.35522	2.39685	4.29021	4.00298	3.98422	2.50348	2.80854	2.40678	3.57236	3.03533	3.9019	4.1026	4.9223	2.48848	5.1112	4.27488	1.47406	5.10995	3.6894	2.92359	4.4356	3.66618
NC_000001.11	67092165	67141646	-	2661	gene-C1orf141	C1orf141	protein_coding	400757	chromosome 1 open reading frame 141	0	0	0	0	0	0	0	0	0	0.0262434	0	0	0	0	0	0	0	0.0326292	0	0	0.0363043	0	0	0
NC_000001.11	67138639	67259979	+	3488	gene-IL23R	IL23R	protein_coding	149233	interleukin 23 receptor	0	0	0	0	0	0	0	0	0	0	0	0	0	0	0	0	0	0	0	0	0	0	0	0
NC_000001.11	67278052	67278925	+	874	gene-DNAJB6P4	DNAJB6P4	pseudogene	100130497		0	0	0	0	0	0	0	0	0	0	0	0	0	0	0	0	0	0	0	0	0	0	0	0
NC_000001.11	67307351	67398724	+	6373	gene-IL12RB2	IL12RB2	protein_coding	3595	interleukin 12 receptor subunit beta 2	0	0	0.0347003	0.0116311	0.0144543	0	0	0.048594	0.0370726	0	0	0	0	0	0	0	0.0132173	0.0136241	0	0.0267805	0.0151586	0	0.0294672	0
NC_000001.11	67407810	67430402	-	6726	gene-SERBP1	SERBP1	protein_coding	26135	SERPINE1 mRNA binding protein 1	120.27	138.244	140.262	115.783	135.957	135.48	128.177	123.869	128.401	130.77	143.426	144.369	150.511	118.495	128.651	107.776	124.635	120.093	80.0722	115.165	116.757	146.357	137.272	131.426
NC_000001.11	67521856	67533079	+	1683	gene-LINC01702	LINC01702	lncRNA	102724481		0	0	0	0	0	0	0	0	0	0	0	0	0	0	0	0	0	0	0	0	0	0	0	0
NC_000001.11	67562048	67590420	+	477	gene-LOC105378780	LOC105378780	lncRNA	105378780		0.160306	0	0.154539	0.310796	0.193117	0.58036	0	0	0.165104	0.146402	0.590365	0.189015	0	0	0.501397	0.364701	0.529773	0.182026	0	0	0.202528	0	0	0
NC_000001.11	67642713	67661055	-	1205	gene-HNRNPCP9	HNRNPCP9	pseudogene	100130196		0	0	0	0	0	0	0	0	0	0	0	0	0	0	0	0	0	0	0	0	0	0	0	0
NC_000001.11	67685201	67688334	+	1352	gene-GADD45A	GADD45A	protein_coding	1647	growth arrest and DNA damage inducible alpha	134.947	131.121	126.711	85.8575	134.973	157.936	100.09	164.351	212.614	238.427	166.074	260.344	192.009	207.176	241.584	234.695	192.828	272.488	207.729	193.395	265.165	331.14	296.832	451.142
NC_000001.11	67701475	67833467	-	4769	gene-GNG12	GNG12	protein_coding	55970	G protein subunit gamma 12	30.4966	38.1892	38.8438	26.2522	43.4991	40.8853	40.6863	29.4494	30.5176	30.2677	44.6803	40.0985	40.3687	40.3222	39.6688	20.6282	47.3187	37.1046	13.9882	47.1863	39.6632	33.4589	51.0735	37.5516
NC_000001.11	67754648	67780748	+	1632	gene-LOC105378781	LOC105378781	lncRNA	105378781		0	0	0	0	0	0	0	0	0	0	0	0	0	0	0	0	0	0	0	0	0	0	0	0
NC_000001.11	67772600	67772652	-	53	gene-RNU7-80P	RNU7-80P	pseudogene	100151677	RNA%2C U7 small nuclear 80 pseudogene	0	0	0	0	0	0	0	0	0	0	0	0	0	0	0	0	0	0	0	0	0	0	0	0
NC_000001.11	67832288	68202987	+	2247	gene-GNG12-AS1	GNG12-AS1	lncRNA	100289178	GNG12%2C DIRAS3 and WLS antisense RNA 1	0.306272	0.122128	0.32806	0.131953	0.163982	0.0410669	0.237101	0.206736	0.175244	0.0932361	0.0417748	0.0802493	0.291847	0	0.212876	0.11613	0.224924	0.038641	0	0.113934	0.0859863	0.230454	0.0835757	0.0943183
NC_000001.11	68043303	68044273	+	971	gene-LOC100133029	LOC100133029	pseudogene	100133029	sirtuin 5 pseudogene	0	0	0	0	0	0	0	0	0	0	0	0	0	0	0	0	0	0	0	0	0	0	0	0
NC_000001.11	68045962	68050627	-	1481	gene-DIRAS3	DIRAS3	protein_coding	9077	DIRAS family GTPase 3	9.86158	10.4383	11.3484	7.45752	7.4639	8.28688	8.99333	4.18217	5.53037	2.73488	2.91555	2.49599	5.44006	8.10174	8.02066	11.6288	13.6503	11.2563	13.4196	13.0799	11.7414	3.69629	6.14992	5.72406
NC_000001.11	68098459	68233018	-	3395	gene-WLS	WLS	protein_coding	79971	Wnt ligand secretion mediator	125.949	169.098	171.705	101.897	122.316	115.408	114.65	79.8854	82.7908	52.4936	94.2828	73.9074	39.9015	72.1355	61.8757	23.5195	68.2059	48.234	20.5851	65.881	51.504	27.6728	51.9961	38.766
NC_000001.11	68161557	68163229	-	1673	gene-CTBP2P8	CTBP2P8	pseudogene	100420253	CTBP2 pseudogene 8	1.91965	2.0777	2.55557	2.0381	2.42268	2.53721	1.52855	2.12877	1.78881	1.54444	1.4588	1.8862	1.95989	1.23491	2.23965	1.87168	1.91326	1.86835	1.60666	1.47923	2.19427	2.2993	2.13275	1.90018
NC_000001.11	68183518	68183610	-	93	gene-MIR1262	MIR1262	miRNA	100302279	microRNA 1262	0	0	0	0	0	0	0	0	0	0	1.00933	0	0	0	0	0	0	0	0	0	0	0	0	0
NC_000001.11	68242433	68243099	-	667	gene-RPS7P4	RPS7P4	pseudogene	149224	ribosomal protein S7 pseudogene 4	0.229283	0.548568	0.442069	0.333395	0.552426	0.691733	0.15975	0.464303	0.472291	0.314095	0.562927	0.135173	0.280908	0.238265	0.239047	0.260813	0.252575	0.390523	0.244236	0.12794	0.144836	0.110908	0.563102	0.317741
NC_000001.11	68293309	68303696	+	311	gene-LOC105378782	LOC105378782	lncRNA	105378782		0	0	0	0	0	0	0	0	0	0	0	0	0	0	0	0	0	0	0	0	0	0	0	0
NC_000001.11	68428822	68450322	-	2973	gene-RPE65	RPE65	protein_coding	6121	retinoid isomerohydrolase RPE65	0.102881	0.0307681	0.322333	0.0249326	0.061969	0	0.143361	0	0.0529798	0	0.0315735	0	0	0	0	0	0	0	0.0273975	0.0574075	0	0	0	0
NC_000001.11	68474152	68497082	-	5299	gene-DEPDC1	DEPDC1	protein_coding	55635	DEP domain containing 1	23.6945	13.81	22.7586	26.62	13.6985	22.3945	38.8288	9.17556	13.5691	12.3089	10.0794	14.6325	28.8174	12.4313	22.9132	11.6872	18.5826	22.1039	6.17928	16.1042	22.9345	12.9552	12.2267	17.6178
NC_000001.11	68496676	68538627	+	1247	gene-DEPDC1-AS1	DEPDC1-AS1	lncRNA	101927220	DEPDC1 antisense RNA 1	0.36792	0	0.0591139	0.178327	0.0738709	0.0739994	0.34179	0	0.0631552	0.0560015	0.0752751	0.0723016	0.150253	0.31861	0.447518	0	0.202648	0.348141	0.130638	0.410599	0.309882	0	0.301194	0.594841
NC_000001.11	68637079	68661767	-	715	gene-LOC107984967	LOC107984967	lncRNA	107984967		0	0	0	0	0	0	0	0	0	0	0	0	0	0	0	0	0	0	0	0	0	0	0	0
NC_000001.11	68892377	68904658	-	911	gene-LOC105378783	LOC105378783	lncRNA	105378783		0	0	0	0	0	0	0	0	0	0	0	0	0	0	0	0	0	0	0	0	0	0	0	0
NC_000001.11	69055898	69185003	+	627	gene-LINC01707	LINC01707	lncRNA	105378785	long intergenic non-protein coding RNA 1707	0	0.291782	0.117568	0	0.440751	0	0	0	0	0	0	0	0	0	0	0	0	0	0	0.272205	0.154076	0	0	0
NC_000001.11	69197059	69229692	+	1230	gene-LOC105378787	LOC105378787	lncRNA	105378787		0	0	0	0	0	0	0	0	0	0	0	0	0	0	0	0	0	0	0	0	0	0	0	0
NC_000001.11	69215481	69249517	-	937	gene-LINC02791	LINC02791	lncRNA	105378786		0	0	0	0	0	0	0	0	0	0	0	0	0	0	0	0	0	0	0	0	0	0	0	0
NC_000001.11	69433255	69435409	+	458	gene-LINC01758	LINC01758	lncRNA	105378788	long intergenic non-protein coding RNA 1758	0	0	0	0.323689	0	0	0	0.169045	0	0.457427	0	0	0	0	0	0	0	0	0	0.186324	0	0	0	0.231368
NC_000001.11	69452901	69557821	+	4419	gene-LOC105378789	LOC105378789	lncRNA	105378789		0	0	0	0	0	0	0	0	0	0	0	0	0	0	0	0	0	0	0	0	0	0	0	0
NC_000001.11	69557832	69564314	+	827	gene-LOC105378790	LOC105378790	lncRNA	105378790		0	0	0	0	0	0	0	0	0	0	0	0.109021	0	0	0	0	0	0	0	0	0	0	0	0
NC_000001.11	69567922	70152426	+	31694	gene-LRRC7	LRRC7	protein_coding	57554	leucine rich repeat containing 7	0.00241263	0	0.00232584	0.00935505	0	0	0.00672386	0	0	0	0.0029617	0	0	0	0	0	0.00797317	0.00821855	0	0	0.00304807	0.00233406	0	0
NC_000001.11	69919322	69920317	+	996	gene-PIN1P1	PIN1P1	transcribed_pseudogene	5301	peptidylprolyl cis/trans isomerase%2C NIMA-interacting 1 pseudogene 1	0	0.091841	0	0	0	0	0	0	0	0	0	0	0	0	0	0	0	0	0	0	0	0	0	0
NC_000001.11	70020823	70042261	-	5404	gene-LRRC7-AS1	LRRC7-AS1	lncRNA	105378792		0	0	0	0	0	0	0.0197174	0	0	0	0	0	0	0	0	0	0	0	0	0	0	0	0	0
NC_000001.11	70144805	70205676	-	2940	gene-LRRC40	LRRC40	protein_coding	55631	leucine rich repeat containing 40	9.33717	7.99617	9.1517	6.051	10.371	11.7701	9.85797	6.71521	8.43799	9.23992	8.78017	11.0093	12.9053	11.2165	13.3684	7.27802	15.185	12.0198	3.98952	13.2939	14.1294	9.66213	14.1804	14.4533
NC_000001.11	70180144	70180439	-	296	gene-RN7SL242P	RN7SL242P	pseudogene	106480496	RNA%2C 7SL%2C cytoplasmic 242%2C pseudogene	0	0	0	0	0	0	0	0	0	0	0	0	0	0	0	0	0	0	0	0	0	0	0	0
NC_000001.11	70205696	70253052	+	8796	gene-SRSF11	SRSF11	protein_coding	9295	serine and arginine rich splicing factor 11	26.8448	23.8148	28.0999	18.3205	23.6367	30.287	23.2706	18.2202	21.7837	21.3963	27.2555	28.9156	33.198	26.0083	32.0665	13.7354	30.7785	27.6786	8.23232	32.2194	31.4221	27.9469	33.0284	32.5755
NC_000001.11	70258999	70354977	-	6054	gene-ANKRD13C	ANKRD13C	protein_coding	81573	ankyrin repeat domain 13C	6.87107	9.88169	9.55836	5.17918	11.5336	9.32832	7.83219	8.2231	8.5467	7.24408	9.64419	9.65044	8.21699	10.4479	10.3768	5.34473	11.0058	8.69123	3.21559	11.6009	9.84567	7.68595	12.2218	10.1346
NC_000001.11	70354811	70368023	+	1134	gene-HHLA3	HHLA3	lncRNA	11147	HERV-H LTR-associating 3	36.1426	22.7474	28.472	36.5394	28.5936	33.363	30.2558	27.0364	31.3212	25.3717	18.4591	18.2069	23.3794	31.8827	22.4966	35.5135	29.0436	27.5639	41.301	34.9924	27.4312	22.4406	22.9361	21.5858
NC_000001.11	70355882	70361020	-	1462	gene-HHLA3-AS1	HHLA3-AS1	lncRNA	102724548		0	0	0.0504207	0	0	0	0	0	0.0538677	0	0	0.061669	0	0	0.0545295	0	0	0	0	0	0	0	0	0
NC_000001.11	70411268	70441949	+	4772	gene-CTH	CTH	protein_coding	1491	cystathionine gamma-lyase	6.28136	6.40239	6.27165	5.17258	6.3702	5.68514	6.11809	4.31567	5.03356	5.47314	4.79962	5.51692	7.97051	5.86136	6.51543	6.12441	9.49662	7.98758	4.65981	10.5508	8.19893	6.32483	4.44694	5.90677
NC_000001.11	70449080	70461596	+	775	gene-LOC105378793	LOC105378793	lncRNA	105378793		0.0986658	0	0	0	0	0	0	0	0	0	0	0	0	0	0	0	0	0.336102	0	0.110111	0.124652	0.0954525	0.121158	0
NC_000001.11	70640360	70648894	-	743	gene-LOC105378794	LOC105378794	lncRNA	105378794		0	0	0	0	0	0	0	0	0	0	0	0	0	0	0	0	0	0	0	0	0	0	0	0
NC_000001.11	70706453	70786468	+	2086	gene-LINC01788	LINC01788	lncRNA	101927244	long intergenic non-protein coding RNA 1788	0	0	0	0	0	0	0	0	0	0	0	0	0	0	0	0	0	0	0	0	0	0	0	0
NC_000001.11	70812474	70856336	+	1890	gene-LOC102724572	LOC102724572	lncRNA	102724572		0	0	0	0	0	0	0	0	0	0	0	0	0	0	0	0	0	0	0	0	0	0	0	0
NC_000001.11	70852358	71047816	-	10276	gene-PTGER3	PTGER3	protein_coding	5733	prostaglandin E receptor 3	0.00744122	0	0	0	0.00896428	0	0	0.0075343	0.0229918	0	0	0.00877385	0	0	0.00775809	0.016929	0.0163943	0	0	0	0	0	0	0
NC_000001.11	70959625	70966062	+	3155	gene-LOC107985517	LOC107985517	lncRNA	107985517		0	0	0	0	0	0	0	0	0	0	0	0	0	0	0	0	0	0	0	0	0	0	0	0
NC_000001.11	71046506	71067184	+	1678	gene-ZRANB2-AS1	ZRANB2-AS1	lncRNA	100132618	ZRANB2 antisense RNA 1	0	0	0	0	0	0	0	0	0	0	0	0	0	0	0	0	0	0	0	0	0	0	0	0
NC_000001.11	71063291	71081035	-	2891	gene-ZRANB2	ZRANB2	protein_coding	9406	zinc finger RANBP2-type containing 2	31.8189	29.9006	35.5954	28.7166	31.8952	35.6533	42.9382	22.0939	23.3185	25.8706	30.6508	28.9099	44.9458	25.5068	38.303	21.3617	46.6186	38.8931	13.721	44.3949	43.0398	33.9045	32.9014	28.8833
NC_000001.11	71067631	71067716	-	86	gene-MIR186	MIR186	miRNA	406962	microRNA 186	0	0	0.857152	0	1.07113	0	0	0	0	0	1.09149	0	0	0	0	0	0	0	0	0	0	0	2.18366	0
NC_000001.11	71081324	71237723	+	783	gene-ZRANB2-AS2	ZRANB2-AS2	lncRNA	100852410	ZRANB2 antisense RNA 2 %28head to head%29	0.878919	0.467298	0.376578	0.284003	0.588231	0.235702	0	0.0988793	0.402322	0.267562	0.239765	0.575735	0.358939	0.101483	0.509082	0.444348	0.753049	0.665335	0.208053	0.544931	0.246758	0	0.479679	0.406002
NC_000001.11	71082637	71089315	-	2852	gene-LOC105378795	LOC105378795	lncRNA	105378795		0	0	0	0	0	0	0	0	0	0	0	0	0	0	0	0	0	0	0	0	0	0	0	0
NC_000001.11	71395943	72282539	-	16263	gene-NEGR1	NEGR1	protein_coding	257194	neuronal growth regulator 1	0	0.00562465	0	0	0	0	0	0.0095213	0	0	0.00577188	0	0	0	0	0	0.010359	0	0	0	0	0	0	0
NC_000001.11	71794232	71837012	-	534	gene-NEGR1-IT1	NEGR1-IT1	lncRNA	100852409	NEGR1 intronic transcript 1	0	0	0	0	0	0	0	0	0	0	0	0	0	0	0	0	0	0	0	0	0	0	0	0
NC_000001.11	72282988	72670716	+	2900	gene-LOC105378797	LOC105378797	lncRNA	105378797		0	0	0.050838	0	0	0	0	0	0	0	0	0	0	0	0	0	0	0	0	0	0	0	0	0
NC_000001.11	72407188	72466395	-	11041	gene-LOC105378796	LOC105378796	lncRNA	105378796		0	0	0	0	0	0	0	0	0	0	0	0	0	0	0	0	0	0	0	0	0	0	0	0
NC_000001.11	72694727	72766910	-	7685	gene-LOC105378798	LOC105378798	lncRNA	105378798		0	0	0	0	0	0	0	0	0	0	0	0	0	0	0	0	0	0	0	0	0	0	0	0
NC_000001.11	72765005	72784621	+	1386	gene-LINC02796	LINC02796	lncRNA	339468		0	0	0	0	0	0	0	0	0	0	0	0	0	0	0	0	0	0	0	0	0	0	0	0
NC_000001.11	72849891	72854253	+	677	gene-LINC02797	LINC02797	lncRNA	105378799		0	0	0	0	0	0	0	0	0	0	0	0	0	0	0	0	0	0	0	0	0	0	0	0
NC_000001.11	73104768	73106530	+	1763	gene-KRT8P21	KRT8P21	pseudogene	126811	keratin 8 pseudogene 21	0	0	0	0	0	0	0	0	0	0	0	0	0	0	0	0	0	0	0	0	0	0	0	0
NC_000001.11	73129148	73342515	-	386	gene-LOC105378800	LOC105378800	lncRNA	105378800		0	0	0	0	0	0	0	0	0	0	0	0	0	0	0	0	0	0	0	0	0	0	0	0
NC_000001.11	73306170	73338877	+	4080	gene-LINC01360	LINC01360	lncRNA	101927295	long intergenic non-protein coding RNA 1360	0	0	0	0	0	0	0	0	0	0	0	0	0	0	0	0	0	0	0	0	0	0	0	0
NC_000001.11	73451157	73472991	-	538	gene-LOC105378801	LOC105378801	lncRNA	105378801		0	0	0	0	0	0	0	0	0	0	0	0	0	0	0	0	0	0	0	0	0	0	0	0
NC_000001.11	73498593	73505369	+	373	gene-LOC107985391	LOC107985391	lncRNA	107985391		0	0	0.197627	0	0	0	0	0	0	0	0	0	0	0	0	0	0	0	0	0	0	0	0	0
NC_000001.11	73595057	73607277	-	411	gene-LOC105378802	LOC105378802	lncRNA	105378802		0	0	0	0	0	0	0	0	0	0	0	0	0	0	0	0	0	0	0	0	0	0	0	0
NC_000001.11	73674679	73738642	+	3355	gene-LINC02238	LINC02238	lncRNA	109729166	long intergenic non-protein coding RNA 2238	0.0227916	0.0272649	0	0.0441876	0.0274566	0	0	0	0	0	0	0	0	0	0	0	0	0	0	0	0	0	0	0
NC_000001.11	73749536	73749626	-	91	gene-RNA5SP50	RNA5SP50	pseudogene	106478992	RNA%2C 5S ribosomal pseudogene 50	0	0	0	0	0	0	0	0	0	0	0	0	0	0	0	0	0	0	0	0	0	0	0	0
NC_000001.11	74026015	74198201	-	3735	gene-LRRIQ3	LRRIQ3	protein_coding	127255	leucine rich repeats and IQ motif containing 3	0.348038	0.122455	0.572352	0.595379	0.394611	0.642358	0.342339	0.310934	0.274112	0.0934857	0.100528	0.410367	0.275907	0.212748	0.469582	0.116441	0.293184	0.395193	0.305311	0.434106	0.20692	0.118836	0.125699	0.141856
NC_000001.11	74198242	74544428	+	3582	gene-FPGT-TNNI3K	FPGT-TNNI3K	protein_coding	100526835	FPGT-TNNI3K readthrough	0.93928	0.893796	0.617379	0.62081	0.668632	0.798603	0.713923	0.778115	0.835475	0.584873	0.471699	0.503407	0.732307	0.532405	0.712203	0.388526	0.870088	0.387834	0.363831	0.905297	0.701214	0.371737	0.419418	0.414163
NC_000001.11	74198242	74208702	+	4692	gene-FPGT	FPGT	protein_coding	8790	fucose-1-phosphate guanylyltransferase	2.02084	1.91058	2.82794	2.05375	2.55226	3.18604	2.18011	1.55109	1.40993	1.51813	1.58047	1.92157	1.79699	2.06613	2.61663	1.96505	3.35715	2.4982	1.56239	2.94639	3.25313	1.48204	2.04124	1.76159
NC_000001.11	74235387	74544428	+	3019	gene-TNNI3K	TNNI3K	protein_coding	51086	TNNI3 interacting kinase	0.633206	0.605987	0.293005	0.392844	0.366149	0.519613	0.352941	0.564192	0.70433	0.346972	0.248739	0.298642	0.372374	0.131602	0.237661	0.288113	0.306914	0.11504	0.10792	0.367463	0.223995	0.171524	0.124408	0.0701998
NC_000001.11	74465824	74469124	+	2868	gene-LOC105378805	LOC105378805	lncRNA	105378805		0	0.0318946	0	0	0	0.0321748	0.0743048	0	0	0.0730479	0	0.0314366	0	0	0	0	0	0	0	0	0	0	0	0
NC_000001.11	74468980	74540227	-	8178	gene-LRRC53	LRRC53	protein_coding	105378803	leucine rich repeat containing 53	0	0	0	0	0	0	0	0	0	0	0	0	0	0	0	0	0	0.0106171	0	0	0	0	0	0
NC_000001.11	74568113	74674343	-	9851	gene-ERICH3	ERICH3	protein_coding	127254	glutamate rich 3	0	0	0	0.00752459	0.0280531	0	0.0540823	0	0	0	0.00952878	0	0	0	0	0	0	0	0	0	0	0	0	0
NC_000001.11	74577430	74626098	+	5047	gene-ERICH3-AS1	ERICH3-AS1	lncRNA	101927320	ERICH3 antisense RNA 1	0	0	0	0	0	0	0	0	0	0	0	0	0	0	0	0	0	0	0	0	0	0	0	0
NC_000001.11	74705470	74733115	-	2140	gene-CRYZ	CRYZ	protein_coding	1429	crystallin zeta	29.5502	24.1935	40.7844	24.9392	23.8471	32.2108	32.414	20.2963	24.6936	20.0038	22.2388	23.9304	37.8672	22.9844	26.3009	15.8111	30.9383	23.3295	7.87884	29.6683	24.2868	24.4742	22.2457	21.0448
NC_000001.11	74733152	74766677	+	3550	gene-TYW3	TYW3	protein_coding	127253	tRNA-yW synthesizing protein 3 homolog	22.6598	27.1071	28.5101	21.8198	27.9465	27.0333	27.7638	24.339	25.867	24.0976	26.0186	26.6925	30.7438	20.5033	26.2522	21.2675	26.8362	23.9689	13.8125	25.673	24.0834	26.7146	24.4662	22.7157
NC_000001.11	75128434	75199454	+	3159	gene-LHX8	LHX8	protein_coding	431707	LIM homeobox 8	0	0	0	0	0	0	0	0	0	0	0	0	0	0	0	0	0	0	0	0	0	0	0	0
NC_000001.11	75202129	75724261	-	8753	gene-SLC44A5	SLC44A5	protein_coding	204962	solute carrier family 44 member 5	1.2143	1.29587	1.53275	0.779102	1.16817	2.36149	1.0469	0.583786	1.45758	0.670175	1.04024	0.824039	0.706395	1.0803	0.99277	0.526677	1.61674	0.932442	0.269865	1.64764	1.05954	0.63386	1.30875	0.835336
NC_000001.11	75582051	75582672	+	622	gene-RPL29P5	RPL29P5	pseudogene	646417	ribosomal protein L29 pseudogene 5	0.245871	0.147064	0.237026	0.119172	0.148098	0	0	0.124473	0	0	0	0.144952	0	0	0.128171	0.419523	0	0	0.130953	0.137196	0.155315	0.118932	0	0
NC_000001.11	75641344	75642287	-	944	gene-LOC100421536	LOC100421536	pseudogene	100421536	diphosphoinositol pentakisphosphate kinase 2 pseudogene	0	0.0969001	0.312352	0.314088	0.195163	0.195503	0	0	0.166853	0.0739765	0	0	0.0992404	0.0841752	0.253354	0	0	0	0	0.180797	0.102336	0	0.39787	0
NC_000001.11	75724709	75763679	+	2372	gene-ACADM	ACADM	protein_coding	34	acyl-CoA dehydrogenase medium chain	33.6231	27.5347	39.7166	23.3437	28.1166	34.779	39.4857	23.8273	28.9187	25.908	26.9495	31.9666	42.2995	30.0493	39.6258	17.3816	38.4593	33.8227	13.2206	36.8039	38.2024	32.1227	33.0145	33.4608
NC_000001.11	75742002	75745013	-	3012	gene-DLSTP1	DLSTP1	transcribed_pseudogene	1744	dihydrolipoamide S-succinyltransferase pseudogene 1	2.03097	1.09331	1.66422	1.94417	1.59033	1.34801	1.98107	1.49087	1.15046	1.252	1.55823	1.31708	2.39495	1.37184	1.69396	1.76157	2.18136	1.90257	0.784239	1.81325	1.82819	1.62098	1.37167	1.61835
NC_000001.11	75786194	75795090	+	1709	gene-RABGGTB	RABGGTB	protein_coding	5876	Rab geranylgeranyltransferase subunit beta	146.355	188.942	167.789	143.912	201.375	191.79	167.093	212.47	201.518	196.303	209.102	200.948	206.771	165.014	189.533	208.724	146.978	201.087	168.339	141.661	193.381	230.887	237.902	255.461
NC_000001.11	75787072	75787149	+	78	gene-SNORD45C	SNORD45C	snoRNA	692085	small nucleolar RNA%2C C/D box 45C	0.980333	3.51822	4.72532	1.90063	2.36197	8.28129	2.73213	0	1.00967	2.68592	3.61031	8.09129	1.20106	3.05621	5.1104	0	2.15984	5.56579	0	3.28216	3.7156	1.89681	1.20381	6.79273
NC_000001.11	75787889	75787972	+	84	gene-SNORD45A	SNORD45A	snoRNA	26805	small nucleolar RNA%2C C/D box 45A	2.73093	1.08897	0	0.882437	1.09663	4.39415	5.07395	7.37357	1.87511	3.32542	7.82234	5.36667	1.11527	5.67582	8.54166	2.07098	9.02506	9.30281	0	13.2068	4.60027	3.52265	7.82477	10.0921
NC_000001.11	75789477	75789547	+	71	gene-SNORD45B	SNORD45B	snoRNA	26804	small nucleolar RNA%2C C/D box 45B	5.38493	5.15345	6.22944	5.22005	2.59484	16.8958	7.50373	5.45229	3.32766	5.90145	13.2208	11.4287	9.23635	0	8.98278	1.22509	21.3551	13.452	0	10.8173	14.9671	20.8382	21.1599	7.46244
NC_000001.11	75796882	75913242	+	3270	gene-MSH4	MSH4	protein_coding	4438	mutS homolog 4	0.491066	0.279736	0.360685	0.136009	0.478896	0.564387	0.423605	0.213089	0.313091	0.0640677	0.200941	0.248147	0.37244	0.291602	0.414458	0.345797	0.283356	0.318628	0	0.339257	0.531774	0.113113	0.54558	0.129623
NC_000001.11	75918873	75937625	-	1100	gene-ASB17	ASB17	protein_coding	127247	ankyrin repeat and SOCS box containing 17	0	0	0	0	0	0	0	0	0	0	0	0	0	0	0	0	0	0	0	0	0	0	0	0
NC_000001.11	75964917	76002984	-	432	gene-LOC105378806	LOC105378806	lncRNA	105378806		0	0	0	0	0	0	0	0	0	0	0	0	0	0	0	0	0	0	0	0	0	0	0	0
NC_000001.11	76011324	76019356	+	369	gene-LOC101927342	LOC101927342	lncRNA	101927342	uncharacterized LOC101927342	0.41445	0	0.19977	0	0	0.250074	0	0	1.06713	0.757006	0	0	0	0	0	0	0.228276	0.470603	0.220739	0.231263	0.523608	0	0	0.287172
NC_000001.11	76074734	76637339	+	15649	gene-ST6GALNAC3	ST6GALNAC3	protein_coding	256435	ST6 N-acetylgalactosaminide alpha-2%2C6-sialyltransferase 3	0.00488632	0	0.00942106	0	0	0.00589669	0	0	0	0	0	0	0.0179595	0	0	0	0	0.00554836	0	0	0	0.00472718	0	0
NC_000001.11	76588078	76593271	-	3255	gene-LOC105378807	LOC105378807	lncRNA	105378807		0	0	0	0	0	0	0	0	0	0	0	0	0	0	0	0	0	0	0	0	0	0	0	0
NC_000001.11	76758124	76779267	-	448	gene-LINC02567	LINC02567	lncRNA	110806286	long intergenic non-protein coding RNA 2567	0	0.204182	0.164543	0	0	0.411952	0	0	0	0	0.419054	0	0	0	0.177951	0	0	0	0	0	0	0	0	0
NC_000001.11	76867449	77069167	+	6711	gene-ST6GALNAC5	ST6GALNAC5	protein_coding	81849	ST6 N-acetylgalactosaminide alpha-2%2C6-sialyltransferase 5	0.7748	0.940498	1.24122	0.563308	0.686313	0.797508	0.698604	0.830639	0.751049	0.541105	0.811257	0.792646	0.34899	0.426257	0.439535	0.349947	0.727994	0.530454	0.169921	0.775668	0.705361	0.308645	0.475712	0.48949
NC_000001.11	77060143	77060202	+	60	gene-MIR7156	MIR7156	miRNA	102466995	microRNA 7156	0	0	0	0	0	0	0	0	0	0	0	0	0	0	0	0	0	0	0	0	0	0	0	0
NC_000001.11	77088989	77219430	-	4601	gene-PIGK	PIGK	protein_coding	10026	phosphatidylinositol glycan anchor biosynthesis class K	6.46496	7.51512	8.6356	5.23594	7.66807	8.18281	8.63818	5.4857	7.73681	6.35957	6.77335	8.01467	12.339	9.72327	11.8344	7.12713	13.2914	12.6626	5.75356	12.5194	12.682	9.55044	8.73463	9.90342
NC_000001.11	77194818	77195469	+	652	gene-LOC100421400	LOC100421400	pseudogene	100421400	alanyl-tRNA synthetase domain containing 1 pseudogene	0.117279	0	0	0.113688	0	0	0	0.118746	0	0	0	0	0	0	0	0.266813	0	0	0	0	0	0	0	0
NC_000001.11	77219511	77250815	+	4018	gene-LOC105378808	LOC105378808	lncRNA	105378808		0	0.11383	0.0183462	0.0368963	0.0229261	0.022966	0	0	0.0392009	0.0173802	0	0	0	0	0.079365	0	0.0209641	0.108047	0	0.0424769	0	0.0368221	0	0
NC_000001.11	77281908	77559966	+	6927	gene-AK5	AK5	protein_coding	26289	adenylate kinase 5	0.0993495	0.0132054	0.0319251	0.117709	0.0398947	0.0932497	0.0461468	0.0223538	0	0.050407	0.013551	0.0390473	0.0946703	0.0802988	0.0690534	0.0502273	0.121602	0.0626723	0.0470349	0.0615968	0.0836775	0.032038	0.0677763	0.183571
NC_000001.11	77420326	77420384	+	59	gene-RNU7-8P	RNU7-8P	pseudogene	100147756	RNA%2C U7 small nuclear 8 pseudogene	0	0	0	0	0	0	0	0	0	0	0	0	0	0	0	0	0	0	0	0	0	0	0	0
NC_000001.11	77561526	77683440	-	7559	gene-ZZZ3	ZZZ3	protein_coding	26009	zinc finger ZZ-type containing 3	15.3964	21.032	17.6413	8.05085	20.4244	18.6044	14.801	14.3496	17.4096	12.3519	18.9872	17.7839	18.2805	20.2254	21.8527	9.7349	21.2173	19.2169	7.16577	21.2691	20.9596	16.862	23.4029	21.2242
NC_000001.11	77695987	77759852	-	5078	gene-USP33	USP33	protein_coding	23032	ubiquitin specific peptidase 33	17.4676	22.9495	23.2265	10.9771	21.4964	19.6257	19.2626	13.9202	14.9041	13.0096	19.6683	19.1399	24.3893	29.2464	25.8257	11.6991	36.0458	23.8695	6.30384	33.8118	27.6234	17.9185	34.0604	23.518
NC_000001.11	77779624	77879540	+	6798	gene-MIGA1	MIGA1	protein_coding	374986	mitoguardin 1	2.27216	3.95605	2.96031	1.24305	4.40394	3.42069	2.72731	2.60808	2.6182	2.39354	4.44624	4.01861	4.18941	3.57682	4.69092	2.39269	5.72464	3.78061	1.21017	4.97104	4.49064	3.91751	6.02224	5.05048
NC_000001.11	77809768	77811935	-	2168	gene-LOC653631	LOC653631	pseudogene	653631	axin interactor%2C dorsalization associated pseudogene	10.6869	11.0123	12.9885	8.61598	11.5996	12.8116	13.7615	10.1778	12.1692	11.9181	12.8592	14.1395	16.4204	13.6712	17.1726	9.50855	17.7948	13.7769	6.80025	18.067	15.685	16.5149	18.4936	14.8588
NC_000001.11	77853323	77853883	+	273	gene-HSPE1P25	HSPE1P25	pseudogene	106480260	heat shock protein family E %28Hsp10%29 member 1 pseudogene 25	0	0	0	0	0	0	0	0	0	0	0	0	0	0	0	0	0	0	0	0	0	0	0	0
NC_000001.11	77881348	77889539	-	2292	gene-NEXN-AS1	NEXN-AS1	lncRNA	374987	NEXN antisense RNA 1	0.0667242	0.03991	0	0.258725	0	0	0.0464891	0.101338	0	0	0	0	0.163496	0	0	0	0.147005	0.189412	0.0710757	0	0	0	0.0409674	0
NC_000001.11	77888528	77948643	+	8126	gene-NEXN	NEXN	protein_coding	91624	nexilin F-actin binding protein	0	0.112569	0.0997866	0.0364877	0.0680165	0.158981	0.0262252	0.0285832	0.029075	0.0945326	0	0.0554763	0.0461152	0.058672	0.0686753	0.107041	0.0725618	0.053425	0.0400949	0.0735114	0.0832192	0.0637251	0.0808861	0.0260809
NC_000001.11	77944055	77979435	-	6949	gene-FUBP1	FUBP1	protein_coding	8880	far upstream element binding protein 1	18.4645	23.7602	22.1601	19.8299	24.6962	21.6982	25.6377	22.6062	18.4845	21.2245	28.3806	26.5459	26.4642	23.4531	22.5434	12.1666	19.7099	22.6281	8.35743	19.7714	21.5065	28.2319	30.7	26.5641
NC_000001.11	77979175	78017964	+	3600	gene-DNAJB4	DNAJB4	protein_coding	11080	DnaJ heat shock protein family %28Hsp40%29 member B4	8.51746	7.26707	9.4601	5.57995	8.44406	11.0989	10.1521	6.36585	10.5881	6.84759	5.76245	9.94266	11.3721	9.71195	12.2905	6.86185	11.0206	13.3375	5.1813	13.1323	15.2691	10.0278	12.4675	13.7168
NC_000001.11	78043087	78044212	-	1126	gene-LOC100131495	LOC100131495	pseudogene	100131495	nitrilase family member 2 pseudogene	0	0	0	0	0	0	0	0	0	0	0	0	0	0	0	0	0	0	0	0	0	0	0	0
NC_000001.11	78044970	78138444	+	3903	gene-GIPC2	GIPC2	protein_coding	54810	GIPC PDZ domain containing family member 2	0	0.0234368	0.0566603	0.0189917	0.188813	0.0472853	0.0273003	0.0198367	0.0201779	0.0357847	0	0.0462004	0.0240028	0	0.0408517	0.0445715	0.0647455	0.0444921	0	0.349828	0.0495033	0.0189535	0.120289	0.1086
NC_000001.11	78125973	78143997	-	1753	gene-LOC107984997	LOC107984997	lncRNA	107984997		0	0	0	0	0	0	0	0	0	0	0	0	0	0	0	0	0	0	0	0	0	0	0	0
NC_000001.11	78229599	78369464	+	1193	gene-MGC27382	MGC27382	lncRNA	149047	uncharacterized MGC27382	0	0	0	0.0621331	0	0	0	0	0	0	0	0	0	0	0	0	0	0	0	0	0	0	0	0
NC_000001.11	78490974	78540701	+	6695	gene-PTGFR	PTGFR	protein_coding	5737	prostaglandin F receptor	0	0	0	0	0	0	0.0159153	0	0	0	0	0.0134668	0	0.0118688	0.0119077	0	0.0125816	0	0	0	0	0	0	0
NC_000001.11	78620412	78646145	+	5893	gene-IFI44L	IFI44L	protein_coding	10964	interferon induced protein 44 like	0.0519029	0.0776121	0.0250178	0.0377353	0.218842	0.0156588	0.0361626	0.105104	0	0.0118503	0.111501	0.0611981	0.286152	5.00258	4.09907	2.46493	18.2676	11.2861	1.68628	22.0979	13.0491	0.288722	9.48055	3.50645
NC_000001.11	78648943	78664078	+	5931	gene-IFI44	IFI44	protein_coding	10561	interferon induced protein 44	0.438348	0.524381	0.534437	0.324944	0.574663	0.482312	0.323378	0.678801	0.531138	0.635816	0.601414	0.760075	2.13239	9.72669	8.53542	7.53808	27.6377	19.8217	6.79803	32.9057	20.2137	3.10571	17.8106	8.66529
NC_000001.11	78749072	78750856	+	1785	gene-LOC652549	LOC652549	pseudogene	652549	SNW domain containing 1 pseudogene	0.0856762	0	0	0	0	0	0	0	0.0441202	0	0	0	0	0.0445162	0.133987	0.048729	0	0	0.0456318	0	0	0	0	0.0593651
NC_000001.11	78889764	79006730	-	3539	gene-ADGRL4	ADGRL4	protein_coding	64123	adhesion G protein-coupled receptor L4	0	0	0	0	0	0	0	0	0	0	0	0	0.0264716	0.0224531	0	0	0.0476032	0	0	0.0241131	0.0545949	0	0	0
NC_000001.11	79054749	79056122	-	1374	gene-PSAT1P3	PSAT1P3	pseudogene	729779	phosphoserine aminotransferase 1 pseudogene 3	0.111304	0.0665747	0.1073	0.107896	0.0670429	0	0.232649	0	0.114635	0.10165	0.273269	0.0656187	0.136365	0.0578322	0.116044	0	0.122611	0.379154	0.118563	0	0	0.107679	0.0683386	0.154245
NC_000001.11	79121366	79188586	-	1746	gene-LOC107984998	LOC107984998	lncRNA	107984998		0	0	0.0844388	0	0	0	0	0	0	0	0	0	0	0	0	0	0	0	0	0	0	0.0423687	0	0
NC_000001.11	79270375	79405767	+	2692	gene-LOC105378810	LOC105378810	lncRNA	105378810		0	0	0	0	0	0	0	0	0	0	0	0	0	0	0	0	0	0	0	0	0	0	0	0
NC_000001.11	79278362	79286728	-	321	gene-LOC105378812	LOC105378812	lncRNA	105378812		0	0	0	0	0	0	0	0	0	0	0	0	0	0	0	0	0	0	0	0	0	0	0	0
NC_000001.11	79309534	79324893	-	2519	gene-LOC105378811	LOC105378811	lncRNA	105378811		0	0	0	0	0	0	0	0	0	0	0	0	0	0	0	0	0	0	0	0.033877	0	0	0	0
NC_000001.11	79325010	79346614	+	1787	gene-LINC02792	LINC02792	lncRNA	107983999		0	0	0	0	0	0	0	0	0	0	0	0	0	0	0	0	0	0	0	0	0	0	0	0
NC_000001.11	79521067	79522468	+	1402	gene-ADH5P2	ADH5P2	pseudogene	343296	ADH5 pseudogene 2	0	0	0	0	0	0	0	0	0	0	0	0	0	0	0	0	0	0	0	0	0	0	0	0
NC_000001.11	80090171	80092771	-	2601	gene-LOC553139	LOC553139	pseudogene	553139	PAI-1 mRNA binding protein pseudogene	0.0293987	0	0	0	0	0	0	0	0	0	0	0	0	0	0	0	0	0	0	0	0	0	0	0
NC_000001.11	80450948	80452075	-	1128	gene-HNRNPA1P64	HNRNPA1P64	pseudogene	100129325	heterogeneous nuclear ribonucleoprotein A1 pseudogene 64	0.067789	0	0	0	0	0	0	0	0.0698178	0	0	0	0	0	0	0	0	0	0	0	0	0	0	0
NC_000001.11	80495889	80496422	+	534	gene-COX6A1P1	COX6A1P1	pseudogene	1338	cytochrome c oxidase subunit 6A1 pseudogene 1	0	0	0	0	0	0	0	0	0	0.130775	0	0	0	0	0	0	0	0	0	0	0	0	0	0
NC_000001.11	80535755	80646788	+	706	gene-LINC01781	LINC01781	lncRNA	101927412	long intergenic non-protein coding RNA 1781	0	0	0	0	0.130477	0	0	0	0	0	0	0	0	0	0	0	0	0	0	0	0	0	0	0
NC_000001.11	81158404	81177847	-	952	gene-LOC105378813	LOC105378813	lncRNA	105378813		0	0	0	0	0	0	0	0	0	0	0	0	0	0	0	0	0	0	0	0	0	0	0	0
NC_000001.11	81208535	81209249	+	715	gene-RPL10AP4	RPL10AP4	pseudogene	343301	ribosomal protein L10a pseudogene 4	0	0	0	0	0	0	0	0	0	0	0	0	0	0	0	0	0	0	0	0	0	0	0	0
NC_000001.11	81278037	81298770	-	444	gene-LOC107985018	LOC107985018	lncRNA	107985018		0	0	0	0	0	0	0	0	0	0	0	0	0	0	0	0	0	0	0	0	0	0	0	0
NC_000001.11	81306104	81993932	+	10552	gene-ADGRL2	ADGRL2	protein_coding	23266	adhesion G protein-coupled receptor L2	0.0144932	0.0173377	0.00698588	0	0	0.008745	0	0	0	0	0	0.00854436	0.00887822	0	0	0	0.0239482	0	0	0	0.0091552	0	0	0
NC_000001.11	81426417	81427608	+	1192	gene-HNRNPA3P14	HNRNPA3P14	pseudogene	729817	heterogeneous nuclear ribonucleoprotein A3 pseudogene 14	0	0	0	0	0	0	0	0	0	0	0	0	0	0	0	0	0	0	0	0	0	0	0	0
NC_000001.11	81513880	81557702	-	643	gene-LOC101927434	LOC101927434	lncRNA	101927434	uncharacterized LOC101927434	0	0	0	0	0	0	0	0	0	0	0	0	0	0	0	0	0	0	0	0	0	0	0	0
NC_000001.11	82621473	82656278	+	913	gene-LOC105378814	LOC105378814	lncRNA	105378814		0	0.10019	0	0	0	0	0	0	0	0	0	0	0	0	0	0	0	0	0	0	0	0	0	0
NC_000001.11	82868383	82887361	+	311	gene-LOC107985396	LOC107985396	lncRNA	107985396		0	0	0	0	0	0	0	0	0	0	0	0	0	0	0	0	0	0	0	0	0	0	0	0
NC_000001.11	82903183	83166815	+	1712	gene-LINC01362	LINC01362	lncRNA	103283057	long intergenic non-protein coding RNA 1362	0	0	0	0	0	0	0	0	0	0	0	0	0	0	0	0	0	0	0	0	0	0	0	0
NC_000001.11	82973882	82986208	-	1586	gene-LINC01361	LINC01361	lncRNA	101927498	long intergenic non-protein coding RNA 1361	0	0	0	0	0	0	0	0	0	0	0	0	0	0	0	0	0	0	0	0	0	0	0	0
NC_000001.11	83021185	83495026	-	2358	gene-LOC107985037	LOC107985037	lncRNA	107985037		0	0	0	0	0	0	0	0	0	0	0	0	0	0	0	0	0	0	0	0	0	0	0	0
NC_000001.11	83285557	83316433	+	5542	gene-LOC105378816	LOC105378816	lncRNA	105378816		0	0	0.0133012	0	0	0.0333011	0	0	0	0	0	0	0	0	0	0	0	0.015667	0	0.0307962	0.0348631	0	0	0
NC_000001.11	83446054	83454771	+	735	gene-LINC01712	LINC01712	lncRNA	101927542	long intergenic non-protein coding RNA 1712	0	0	0	0	0	0	0	0	0	0	0	0	0	0	0	0.118342	0	0	0	0	0	0	0	0
NC_000001.11	83539939	83576013	+	2948	gene-LOC107985043	LOC107985043	lncRNA	107985043		0	0	0	0	0	0	0	0	0	0	0	0	0	0	0	0	0	0	0	0	0	0	0	0
NC_000001.11	83572722	83573616	+	895	gene-ARF4P5	ARF4P5	pseudogene	100316867	ADP ribosylation factor 4 pseudogene 5	0	0	0	0	0	0	0	0	0	0	0	0	0	0	0	0	0	0	0	0	0	0	0	0
NC_000001.11	83575787	83860996	-	3166	gene-LINC01725	LINC01725	lncRNA	101927587	long intergenic non-protein coding RNA 1725	0	0	0	0	0	0	0	0	0	0	0	0	0	0	0	0	0	0	0	0	0	0	0	0
NC_000001.11	83801516	83860546	-	1991	gene-LOC101927560	LOC101927560	lncRNA	101927560	uncharacterized LOC101927560	0	0.0459436	0	0	0	0	0	0	0	0.0350747	0	0	0	0	0	0	0	0	0	0	0	0	0	0
NC_000001.11	83861111	83881118	+	1973	gene-LOC107985041	LOC107985041	lncRNA	107985041		0	0	0	0	0	0	0	0	0	0	0	0	0	0	0	0	0	0	0	0	0	0	0	0
NC_000001.11	83865021	83999141	-	10986	gene-TTLL7	TTLL7	protein_coding	79739	tubulin tyrosine ligase like 7	3.1391	5.30391	4.10646	1.43041	3.60553	4.05697	1.9107	2.16354	3.26889	2.49815	4.22944	3.64383	3.47069	4.77376	4.96359	2.29606	3.78002	3.94377	1.53475	4.6917	4.39676	2.41737	5.35896	5.21827
NC_000001.11	84078079	84238498	+	6639	gene-PRKACB	PRKACB	protein_coding	5567	protein kinase cAMP-activated catalytic subunit beta	16.5855	22.2381	24.4384	8.9767	14.7909	15.3031	10.8976	9.42271	9.32385	9.0987	16.9667	11.2581	11.8674	15.5117	14.4458	4.50693	13.5886	7.4415	2.2452	10.9	7.50844	6.64099	15.1899	9.41713
NC_000001.11	84085675	84086967	+	1293	gene-TXN2P1	TXN2P1	pseudogene	100505690	TXN2 pseudogene 1	0	0	0	0	0	0.0713668	0.0824076	0.0598782	0	0	0	0	0	0	0.0616567	0	0	0	0	0	0.149429	0	0.145239	0.0819541
NC_000001.11	84123091	84298136	-	4264	gene-LOC107985046	LOC107985046	lncRNA	107985046		0.0179329	0.0214525	0	0.0695354	0.0432068	0	0	0	0.0369393	0.0655101	0	0.0211445	0.0878827	0	0.0373931	0	0	0	0	0	0	0.0173489	0	0.0497029
NC_000001.11	84244251	84244847	+	597	gene-NEDD8P1	NEDD8P1	pseudogene	100128775	NEDD8 pseudogene 1	7.68502	6.43533	8.89026	8.07053	5.86339	8.65582	5.5329	7.52178	4.74902	7.01847	6.28932	7.5511	7.06153	6.38886	6.81044	6.26498	5.36162	4.94488	6.54896	7.57591	9.06184	6.93909	5.97671	6.21245
NC_000001.11	84268882	84297506	-	798	gene-LOC112268230	LOC112268230	lncRNA	112268230		0	0.114629	0	0.185776	0.23087	0	0	0	0	0	0.117629	0	0.234794	0	0.0999025	0	0	0	0	0	0	0	0	0
NC_000001.11	84298538	84350798	+	1657	gene-SAMD13	SAMD13	protein_coding	148418	sterile alpha motif domain containing 13	11.4907	12.2554	14.5473	7.15749	7.39382	9.63426	7.45935	5.51349	6.3688	6.19527	6.68463	4.35293	7.97182	8.87167	7.64986	4.19945	6.10022	6.39276	3.39182	5.87105	6.17996	3.21439	6.57337	4.34866
NC_000001.11	84364958	84384801	-	1321	gene-UOX	UOX	transcribed_pseudogene	391051	urate oxidase %28pseudogene%29	0.347309	0.900195	0.502222	0.22445	0.139466	0.628687	0.0806609	0.293045	0.238469	0.528644	0.213175	0.273006	0.7801	0.96244	0.543149	0.13169	0.255061	0.460094	0.12332	0.129199	0.438784	0.559998	1.42161	0.962604
NC_000001.11	84398484	84415895	+	2432	gene-DNASE2B	DNASE2B	protein_coding	58511	deoxyribonuclease 2 beta	0.848923	0.677025	0.63652	0.457184	0.303016	0.455315	0.0876258	0.445689	0.259061	0.344575	0.308776	0.185362	0.38521	0.424753	0.622829	0.858367	0.450264	0.714032	0.301429	0.561422	0.278059	0.304176	0.231654	0.348574
NC_000001.11	84479266	84498352	+	1948	gene-RPF1	RPF1	protein_coding	80135	ribosome production factor 1 homolog	70.5387	67.0087	73.261	62.7092	66.6288	67.5973	84.8376	63.2734	67.1112	83.8149	74.015	73.9609	117.969	74.9336	82.9553	69.969	82.461	88.6091	65.5218	71.756	83.91	116.28	83.8231	78.387
NC_000001.11	84498325	84506581	-	806	gene-GNG5	GNG5	protein_coding	2787	G protein subunit gamma 5	192.967	173.641	190.415	187.611	176.691	192.569	204.645	182.317	165.521	203.523	192.395	159.962	288.255	266.777	258.454	266.555	241.31	234.84	279.324	235.892	259.852	252.307	297.419	260.841
NC_000001.11	84506301	84556495	+	4475	gene-SPATA1	SPATA1	protein_coding	100505741	spermatogenesis associated 1	0.0341747	0	0	0.0165642	0.0411696	0.0206206	0.0714322	0.0173011	0	0.0312106	0.0209761	0	0.0209347	0.0355135	0.03563	0	0	0.0776101	0	0.0953477	0.0863514	0.0495926	0.0209826	0.0236797
NC_000001.11	84549611	84574440	-	6571	gene-CTBS	CTBS	protein_coding	1486	chitobiase	6.05118	7.29451	8.21175	3.29393	7.34581	6.96538	4.96199	4.92506	4.91392	4.67613	5.3998	4.65139	7.75583	9.56536	8.20152	4.71242	10.9346	8.49631	5.35498	10.2076	8.8799	6.13556	8.08794	6.57958
[truncated: 42,920 more rows]
